# Supplementary material for: Gene co-expression network analysis identifies hub genes associated with different tolerance under calcium deficiency in two peanut cultivars
Source: BMC Genomics. 2023 Jul 27;24:421. doi: 10.1186/s12864-023-09436-9 (PMC10373417; doi:10.1186/s12864-023-09436-9)
Supplement: Supplementary file 3 — Additional file 3: Table S1. Soil background information. Table S2. RNA-Seq data summary for "XH2008" and "Lanshan" under different calcium treatments. Table S3. Primer sequences of six pairs of genes to be validated using qRT-PCR. Table S4. The module-trait correlation analysis showing pearson correlation value and p-value. Table S5. The KEGG pathways enriched for 61 differentially expressed genes (DEGs) in "XH2008". Table S6. The KEGG pathways enriched for 58 differentially expressed genes (DEGs) in "Lanshan". Table S7. The topological results and annotationinformation for hub-gene sets in the blue module of "XH2008" cultivar. Table S8. The topological results and annotation information for hub-gene sets in the green module of "Lanshan" cultivar. Table S9. The gene expression modes for the genes annotated to secondary metabolites. [file 12864_2023_9436_MOESM3_ESM.xlsx]

## Sheet: Table S1
Table S1. Soil background information
Soil Sample	pH	alkali-hydrolyzable nitrogen (mg/Kg)	Effective phosphorus (mg/Kg)	Effective potassium (mg/Kg)	Comprehensive nitrogen (mg/Kg)	Comprehensive phosphorus (mg/Kg)	Comprehensive potassium (mg/Kg)	Organic matter (g/Kg)	Exchangeable kation cmol（+）/Kg	Exchangeable calcium cmol（Ca+）/Kg	Exchangeable magnesium cmol（Mg+）/Kg	Effective zinc (mg/Kg)	Effective sulfur (mg/Kg)	Effective boron (mg/Kg)	Effective molybdenum (mg/Kg)
Pot soil	4.5	64	NA	82	0.82	0.33	17	27.3	13	1.48	0.26	0.63	143．7	0.12	0.08
Threshold value	6.5~7.5	150	0~8	67~90	0.45			20	10~20	4	1	0.5~1.0	10~11	0.5	0.15

## Sheet: Table S2
Table S2. RNA-Seq data summary for "XH2008" and "Lanshan" under different calcium treatments
Sample name	Total raw reads (bp)	Total clean reads (bp)	Clean reads ratio (%)	Q20 (%)	Q30 (%)	Total mapped ratio (%)	Uniquely mapped ratio (%）
L1	45980252	45980252	100	97.18	89.34	80.24	13.87
L2	46210846	46210846	100	97.21	89.39	80.59	14.66
L3	44786314	44786314	100	97.24	89.49	82.53	14.7
LC1	46255458	46255458	100	97.44	90.06	79.06	15.73
LC2	45045110	45045110	100	97.19	89.29	82.25	14.7
LC3	45175864	45175864	100	97.39	89.94	81.21	15
X81	45590024	45590024	100	97.22	89.38	79.87	15.15
X82	45263092	45263092	100	97.06	88.91	82.59	15.09
X83	45027740	45027740	100	97.28	89.59	81.38	15.01
X8C1	48546082	48546082	100	97.5	90.27	82.08	14.53
X8C2	45100632	45100632	100	97.22	89.43	82.75	14.03
X8C3	44956808	44956808	100	97.44	90.12	75.93	13.79
Note: L: “Lanshan” under calcium deficiency； LC: "Lanshan" under calcium sufficiency; X8: "XH2008" under calcium deficiency; X8C: "XH2008" under calcium sufficiency

## Sheet: Table S3
Table S3. Primer sequences of six pairs of genes to be validated using qRT-PCR
ID	Primer Name	Primer Sequence	Nucleotide Number	Purification Method
1	CRY-F	GGTCAGAACTATCCGAAGCC	20	PAGE
2	CRY-R	TTCCCACATCTTGAATATCGC	21	PAGE
3	GI-F	TTCTGTTCTGATTCGGTGCAA	21	PAGE
4	GI-R	TAACTATAGACGCTACCGCTT	21	PAGE
5	FKF1-F	TTCTTCTACCCAGCAACACCA	21	PAGE
6	FKF1-R	AGCCTCATCAGCACGATAGCC	21	PAGE
7	CDF3-F	AGGATCCAATCATAGCCGTTC	21	PAGE
8	CDF3-R	TGATCTCTACTATGCTTGCCAA	22	PAGE
9	FT-F	ATCCAGATGCACCTAGTCCA	20	PAGE
10	FT-R	AAACGATGAATCCCCATGCTT	21	PAGE
11	CDPK29-F	TTAGATCTAGAAAGCGCACCA	21	PAGE
12	CDPK29-R	ACCGCATTGTCTATAGGCTTG	21	PAGE

## Sheet: Table S4
Table S4. The module-trait correlation analysis showing pearson correlation value and p-value
Module	Trait	PersonCorrelationValue	Pvalue
MEblack	Branch.number	0.422618	0.102928
MEblack	Full.pod.rate	-0.227427	0.396941
MEblack	Full.pod.weight.	-0.185265	0.492127
MEblack	Lateral.branch.length	0.432609	0.0942045
MEblack	Main.stem.height	0.339801	0.197859
MEblack	Pod.setteing.	-0.71356	0.00190927
MEblack	Yield.per.plant	-0.211033	0.432714
MEblue	Branch.number	0.569722	0.0212309
MEblue	Full.pod.rate	-0.790429	0.000268005
MEblue	Full.pod.weight.	-0.768284	0.000507985
MEblue	Lateral.branch.length	0.0792966	0.77035
MEblue	Main.stem.height	-0.0484631	0.858541
MEblue	Pod.setteing.	-0.221762	0.409118
MEblue	Yield.per.plant	-0.750441	0.000810743
MEbrown	Branch.number	-0.195547	0.467966
MEbrown	Full.pod.rate	-0.602077	0.0135934
MEbrown	Full.pod.weight.	-0.670898	0.004442
MEbrown	Lateral.branch.length	-0.754163	0.000737734
MEbrown	Main.stem.height	-0.807213	0.000156737
MEbrown	Pod.setteing.	0.538537	0.0313796
MEbrown	Yield.per.plant	-0.771924	0.000459496
MEgreen	Branch.number	-0.229207	0.393155
MEgreen	Full.pod.rate	0.53848	0.0314013
MEgreen	Full.pod.weight.	0.520743	0.0386228
MEgreen	Lateral.branch.length	0.114406	0.673104
MEgreen	Main.stem.height	0.173568	0.520314
MEgreen	Pod.setteing.	-0.0256381	0.924912
MEgreen	Yield.per.plant	0.490504	0.0537277
MEgrey	Branch.number	0.30553	0.249828
MEgrey	Full.pod.rate	-0.0946836	0.727242
MEgrey	Full.pod.weight.	-0.0938933	0.729438
MEgrey	Lateral.branch.length	0.364795	0.164757
MEgrey	Main.stem.height	0.348288	0.18617
MEgrey	Pod.setteing.	-0.0426906	0.87526
MEgrey	Yield.per.plant	-0.103629	0.70252
MEmagenta	Branch.number	0.461433	0.0719996
MEmagenta	Full.pod.rate	-0.461352	0.0720561
MEmagenta	Full.pod.weight.	-0.434151	0.0929062
MEmagenta	Lateral.branch.length	0.00155404	0.995443
MEmagenta	Main.stem.height	-0.0121402	0.964408
MEmagenta	Pod.setteing.	-0.0632825	0.815894
MEmagenta	Yield.per.plant	-0.358007	0.173353
MEpink	Branch.number	0.0261346	0.923462
MEpink	Full.pod.rate	0.0616756	0.820497
MEpink	Full.pod.weight.	0.0324833	0.90494
MEpink	Lateral.branch.length	-0.0576953	0.831923
MEpink	Main.stem.height	-0.0333832	0.902318
MEpink	Pod.setteing.	-0.0822126	0.762128
MEpink	Yield.per.plant	-0.12798	0.636681
MEred	Branch.number	0.105514	0.697343
MEred	Full.pod.rate	0.192868	0.474205
MEred	Full.pod.weight.	0.203855	0.448881
MEred	Lateral.branch.length	0.0442867	0.870632
MEred	Main.stem.height	0.0659348	0.808309
MEred	Pod.setteing.	-0.00883055	0.974107
MEred	Yield.per.plant	0.269604	0.312592
MEturquoise	Branch.number	-0.372804	0.154987
MEturquoise	Full.pod.rate	0.0100281	0.970597
MEturquoise	Full.pod.weight.	-0.0316912	0.907248
MEturquoise	Lateral.branch.length	-0.60901	0.0122812
MEturquoise	Main.stem.height	-0.534946	0.0327507
MEturquoise	Pod.setteing.	0.708474	0.0021273
MEturquoise	Yield.per.plant	-0.00559075	0.983605
MEyellow	Branch.number	0.177728	0.510205
MEyellow	Full.pod.rate	0.632033	0.00862153
MEyellow	Full.pod.weight.	0.702998	0.00238414
MEyellow	Lateral.branch.length	0.76974	0.000488106
MEyellow	Main.stem.height	0.820747	9.78e-05
MEyellow	Pod.setteing.	-0.569233	0.0213674
MEyellow	Yield.per.plant	0.788243	0.0002864

## Sheet: Table S5
Table S5. The KEGG pathways enriched for 61 differentially expressed genes (DEGs) in "XH2008"
Gene ID	Type	kegg_pathway_term	KEGG Pathway Term Level1	KEGG Pathway Term Level2
LOC112695481	mRNA	00400///Phenylalanine, tyrosine and tryptophan biosynthesis+++01230///Biosynthesis of amino acids	Metabolism	Amino acid metabolism+++Global and overview maps
LOC112695977	mRNA	00563///Glycosylphosphatidylinositol (GPI)-anchor biosynthesis	Metabolism	Glycan biosynthesis and metabolism
LOC112696967	mRNA	00940///Phenylpropanoid biosynthesis+++00941///Flavonoid biosynthesis+++00945///Stilbenoid, diarylheptanoid and gingerol biosynthesis	Metabolism	Biosynthesis of other secondary metabolites
LOC112697186	mRNA	00940///Phenylpropanoid biosynthesis	Metabolism	Biosynthesis of other secondary metabolites
LOC112703761	mRNA
LOC112705997	mRNA
LOC112706907	mRNA	00603///Glycosphingolipid biosynthesis - globo and isoglobo series+++00604///Glycosphingolipid biosynthesis - ganglio series	Metabolism	Glycan biosynthesis and metabolism
LOC112707321	mRNA
LOC112707831	mRNA	00130///Ubiquinone and other terpenoid-quinone biosynthesis	Metabolism	Metabolism of cofactors and vitamins
LOC112710231	mRNA
LOC112715135	mRNA	00760///Nicotinate and nicotinamide metabolism	Metabolism	Metabolism of cofactors and vitamins
LOC112716344	mRNA
LOC112726483	mRNA	04626///Plant-pathogen interaction	Organismal Systems	Environmental adaptation
LOC112726703	mRNA
LOC112727143	mRNA
LOC112728218	mRNA	00040///Pentose and glucuronate interconversions	Metabolism	Carbohydrate metabolism
LOC112728407	mRNA
LOC112733904	mRNA
LOC112734986	mRNA	00480///Glutathione metabolism	Metabolism	Metabolism of other amino acids
LOC112737201	mRNA	00380///Tryptophan metabolism	Metabolism	Amino acid metabolism
LOC112737472	mRNA
LOC112740765	mRNA	04075///Plant hormone signal transduction	Environmental Information Processing	Signal transduction
LOC112741833	mRNA
LOC112742546	mRNA
LOC112742980	mRNA
LOC112743667	mRNA	00943///Isoflavonoid biosynthesis+++00944///Flavone and flavonol biosynthesis	Metabolism	Biosynthesis of other secondary metabolites
LOC112746881	mRNA
LOC112749381	mRNA
LOC112751942	mRNA	00196///Photosynthesis - antenna proteins	Metabolism	Energy metabolism
LOC112752036	mRNA
LOC112754847	mRNA	00940///Phenylpropanoid biosynthesis+++00941///Flavonoid biosynthesis+++00945///Stilbenoid, diarylheptanoid and gingerol biosynthesis	Metabolism	Biosynthesis of other secondary metabolites
LOC112755082	mRNA	00940///Phenylpropanoid biosynthesis	Metabolism	Biosynthesis of other secondary metabolites
LOC112755200	mRNA	04016///MAPK signaling pathway - plant+++04626///Plant-pathogen interaction	Environmental Information Processing+++Organismal Systems	Signal transduction+++Environmental adaptation
LOC112755784	mRNA	04626///Plant-pathogen interaction	Organismal Systems	Environmental adaptation
LOC112764075	mRNA
LOC112764269	mRNA
LOC112764758	mRNA
LOC112766142	mRNA
LOC112766171	mRNA
LOC112766362	mRNA	00941///Flavonoid biosynthesis	Metabolism	Biosynthesis of other secondary metabolites
LOC112766976	mRNA
LOC112771258	mRNA	00130///Ubiquinone and other terpenoid-quinone biosynthesis	Metabolism	Metabolism of cofactors and vitamins
LOC112772760	mRNA	00900///Terpenoid backbone biosynthesis	Metabolism	Metabolism of terpenoids and polyketides
LOC112772994	mRNA
LOC112773261	mRNA	00603///Glycosphingolipid biosynthesis - globo and isoglobo series+++00604///Glycosphingolipid biosynthesis - ganglio series	Metabolism	Glycan biosynthesis and metabolism
LOC112775894	mRNA
LOC112776572	mRNA
LOC112776736	mRNA
LOC112783114	mRNA
LOC112784380	mRNA
LOC112784753	mRNA
LOC112789256	mRNA	00500///Starch and sucrose metabolism	Metabolism	Carbohydrate metabolism
LOC112789279	mRNA	00380///Tryptophan metabolism	Metabolism	Amino acid metabolism
LOC112791075	mRNA	00052///Galactose metabolism+++00511///Other glycan degradation+++00531///Glycosaminoglycan degradation+++00600///Sphingolipid metabolism+++00604///Glycosphingolipid biosynthesis - ganglio series	Metabolism	Carbohydrate metabolism+++Glycan biosynthesis and metabolism+++Lipid metabolism
LOC112791719	mRNA	00730///Thiamine metabolism+++00900///Terpenoid backbone biosynthesis	Metabolism	Metabolism of cofactors and vitamins+++Metabolism of terpenoids and polyketides
LOC112791791	mRNA
LOC112792472	mRNA
LOC112797210	mRNA	04626///Plant-pathogen interaction	Organismal Systems	Environmental adaptation
LOC112797634	mRNA
LOC112797858	mRNA
LOC114927082	mRNA	03010///Ribosome	Genetic Information Processing	Translation

## Sheet: Table S6
Table S6. The KEGG pathways enriched for 58 differentially expressed genes (DEGs) in "Lanshan"
Gene ID	Type	kegg_pathway_term	KEGG Pathway Term Level1	KEGG Pathway Term Level2
LOC112695127	mRNA	00380///Tryptophan metabolism	Metabolism	Amino acid metabolism
LOC112695966	mRNA
LOC112697601	mRNA	00592///alpha-Linolenic acid metabolism	Metabolism	Lipid metabolism
LOC112701499	mRNA	00561///Glycerolipid metabolism	Metabolism	Lipid metabolism
LOC112702887	mRNA
LOC112703464	mRNA
LOC112703678	mRNA
LOC112703680	mRNA
LOC112706910	mRNA
LOC112707863	mRNA
LOC112708045	mRNA	04016///MAPK signaling pathway - plant+++04075///Plant hormone signal transduction	Environmental Information Processing	Signal transduction
LOC112710050	mRNA	03010///Ribosome	Genetic Information Processing	Translation
LOC112710247	mRNA	03050///Proteasome	Genetic Information Processing	Folding, sorting and degradation
LOC112710354	mRNA	00190///Oxidative phosphorylation	Metabolism	Energy metabolism
LOC112710814	mRNA
LOC112710928	mRNA
LOC112711034	mRNA
LOC112711212	mRNA	00020///Citrate cycle (TCA cycle)+++00270///Cysteine and methionine metabolism+++00620///Pyruvate metabolism+++00630///Glyoxylate and dicarboxylate metabolism+++00710///Carbon fixation in photosynthetic organisms+++01200///Carbon metabolism	Metabolism	Carbohydrate metabolism+++Amino acid metabolism+++Energy metabolism+++Global and overview maps
LOC112711266	mRNA
LOC112711322	mRNA
LOC112711349	mRNA
LOC112711683	mRNA	00380///Tryptophan metabolism+++00630///Glyoxylate and dicarboxylate metabolism+++01130///Biosynthesis of antibiotics+++01200///Carbon metabolism+++04011///MAPK signaling pathway - yeast+++04016///MAPK signaling pathway - plant+++04146///Peroxisome+++04213///Longevity regulating pathway - multiple species	Metabolism+++Environmental Information Processing+++Cellular Processes+++Organismal Systems	Amino acid metabolism+++Carbohydrate metabolism+++Global and overview maps+++Signal transduction+++Transport and catabolism+++Aging
LOC112714582	mRNA
LOC112715453	mRNA	00908///Zeatin biosynthesis	Metabolism	Metabolism of terpenoids and polyketides
LOC112722296	mRNA	00280///Valine, leucine and isoleucine degradation	Metabolism	Amino acid metabolism
LOC112728707	mRNA	03040///Spliceosome	Genetic Information Processing	Transcription
LOC112733978	mRNA
LOC112734047	mRNA
LOC112738344	mRNA	00770///Pantothenate and CoA biosynthesis	Metabolism	Metabolism of cofactors and vitamins
LOC112741293	mRNA	04120///Ubiquitin mediated proteolysis	Genetic Information Processing	Folding, sorting and degradation
LOC112741447	mRNA	00940///Phenylpropanoid biosynthesis	Metabolism	Biosynthesis of other secondary metabolites
LOC112741869	mRNA
LOC112743009	mRNA	00500///Starch and sucrose metabolism	Metabolism	Carbohydrate metabolism
LOC112754669	mRNA
LOC112754846	mRNA	00940///Phenylpropanoid biosynthesis+++00941///Flavonoid biosynthesis+++00945///Stilbenoid, diarylheptanoid and gingerol biosynthesis	Metabolism	Biosynthesis of other secondary metabolites
LOC112755023	mRNA
LOC112758403	mRNA
LOC112758792	mRNA
LOC112764732	mRNA	00010///Glycolysis / Gluconeogenesis+++00260///Glycine, serine and threonine metabolism+++00680///Methane metabolism+++01130///Biosynthesis of antibiotics+++01200///Carbon metabolism+++01230///Biosynthesis of amino acids	Metabolism	Carbohydrate metabolism+++Amino acid metabolism+++Energy metabolism+++Global and overview maps
LOC112766703	mRNA	04141///Protein processing in endoplasmic reticulum	Genetic Information Processing	Folding, sorting and degradation
LOC112766976	mRNA
LOC112771738	mRNA
LOC112775302	mRNA
LOC112776736	mRNA
LOC112776973	mRNA	04075///Plant hormone signal transduction	Environmental Information Processing	Signal transduction
LOC112777386	mRNA
LOC112779316	mRNA
LOC112779581	mRNA
LOC112782340	mRNA
LOC112784588	mRNA
LOC112785428	mRNA	04626///Plant-pathogen interaction	Organismal Systems	Environmental adaptation
LOC112790012	mRNA
LOC112790785	mRNA
LOC112796822	mRNA
LOC112797634	mRNA
LOC112801293	mRNA	00592///alpha-Linolenic acid metabolism	Metabolism	Lipid metabolism
LOC112802940	mRNA	00943///Isoflavonoid biosynthesis	Metabolism	Biosynthesis of other secondary metabolites
LOC114924004	mRNA

## Sheet: Table S7
Table S7. The topological results and annotation information for hub-gene sets in the blue module of "XH2008" cultivar
Gene ID	NeighborhoodConnectivity	NumberOfDirectedEdges	NumberOfUndirectedEdges	PartnerOfMultiEdgedNodePairs	Pfam Desc	Radiality	selected	SelfLoops	AverageShortestPathLength	BetweennessCentrality	ClosenessCentrality	ClusteringCoefficient	Degree	Eccentricity	EggNOG Desc	GeneBank Desc	GO_C Desc	GO_F Desc	GO_P Desc	InterPro Desc	IsSingleNode	KEGG Disease Desc	KEGG Module Desc	KEGG Pathway Desc	KEGG Reaction Desc	L_Cal Average TPM	L_NoCal Average TPM												Stress	TopologicalCoefficient	UniProt Desc	WoLF PSORT Desc
LOC112706168	68.8525	0	122	0	PF00083///Sugar (and other) transporter	1	FALSE	0	1	0.0249488	1	0.560764	122	1	ENOG410XNQK///No_INFO+++KOG0254///glucose import	sugar transport protein 5	GO:0005887///integral component of plasma membrane	GO:0005351///carbohydrate:proton symporter activity	GO:0046323///glucose import		FALSE					4.82333	17.9												6484	0.564364		plas///plasma
LOC112733553	68.8525	0	122	0	PF00891///O-methyltransferase domain+++PF08100///Dimerisation domain	1	FALSE	0	1	0.0249488	1	0.560764	122	1		isoflavone 4'-O-methyltransferase		GO:0008171///O-methyltransferase activity+++GO:0030746///isoflavone 4'-O-methyltransferase activity+++GO:0046983///protein dimerization activity+++GO:0102670///2,7,4'-trihydroxyisoflavanone-4'-O-methyltransferase activity	GO:0009701///isoflavonoid phytoalexin biosynthetic process+++GO:0032259///methylation		FALSE			00943///Isoflavonoid biosynthesis	R02931///S-Adenosyl-L-methionine:isoflavone 4-O'-methyltransferase S-Adenosyl-L-methionine + Genistein <=> S-Adenosyl-L-homocysteine + Biochanin A+++R06564///S-adenosyl-L-methionine:isoflavone 4'-O-methyltransferase Daidzein + S-Adenosyl-L-methionine <=> Formononetin + S-Adenosyl-L-homocysteine+++R07722///S-adenosyl-L-methionine:isoflavone 4'-O-methyltransferase S-Adenosyl-L-methionine + 2,7,4'-T…	1.52667	10.62												6484	0.564364		cyto///cytosol
LOC112795603	68.8525	0	122	0	PF10539///Development and cell death domain	1	FALSE	0	1	0.0249488	1	0.560764	122	1		B2 protein					FALSE					12.3067	47.02												6484	0.564364		cyto_nucl///cytosol
LOC112792164	68.8525	0	122	0	PF07002///Copine	1	FALSE	0	1	0.0249488	1	0.560764	122	1	ENOG410XPC8///No_INFO+++KOG1327///negative regulation of response to water deprivation	E3 ubiquitin-protein ligase RGLG5	GO:0005886///plasma membrane	GO:0016740///transferase activity+++GO:0046872///metal ion binding	GO:0009738///abscisic acid-activated signaling pathway+++GO:0009789///positive regulation of abscisic acid-activated signaling pathway		FALSE					2.07	7.84333												6484	0.564364		extr///extracellular
LOC112791519	69.1322	0	121	0	PF00891///O-methyltransferase domain+++PF08100///Dimerisation domain	0.999933	FALSE	0	1.0082	0.02322	0.99187	0.565289	121	2		isoflavone 4'-O-methyltransferase		GO:0008171///O-methyltransferase activity+++GO:0030746///isoflavone 4'-O-methyltransferase activity+++GO:0046983///protein dimerization activity+++GO:0102670///2,7,4'-trihydroxyisoflavanone-4'-O-methyltransferase activity	GO:0009701///isoflavonoid phytoalexin biosynthetic process+++GO:0032259///methylation		FALSE			00943///Isoflavonoid biosynthesis	R02931///S-Adenosyl-L-methionine:isoflavone 4-O'-methyltransferase S-Adenosyl-L-methionine + Genistein <=> S-Adenosyl-L-homocysteine + Biochanin A+++R06564///S-adenosyl-L-methionine:isoflavone 4'-O-methyltransferase Daidzein + S-Adenosyl-L-methionine <=> Formononetin + S-Adenosyl-L-homocysteine+++R07722///S-adenosyl-L-methionine:isoflavone 4'-O-methyltransferase S-Adenosyl-L-methionine + 2,7,4'-T…	1.76667	8.62667												6312	0.566658		cyto///cytosol
LOC112755686	69.4667	0	120	0	PF07645///Calcium-binding EGF domain+++PF07714///Protein tyrosine kinase+++PF13947///Wall-associated receptor kinase galacturonan-binding	0.999866	FALSE	0	1.01639	0.0221271	0.983871	0.570868	120	2	COG0515///protein kinase activity+++ENOG410IM0I///No_INFO	wall-associated receptor kinase 5	GO:0005886///plasma membrane+++GO:0016021///integral component of membrane	GO:0004674///protein serine/threonine kinase activity+++GO:0005509///calcium ion binding+++GO:0005524///ATP binding+++GO:0030247///polysaccharide binding	GO:0006468///protein phosphorylation+++GO:0007166///cell surface receptor signaling pathway		FALSE	H00096///Defects of toll-like receptor signaling				1.81	7.17667												6128	0.569399		plas///plasma
LOC112709830	70.0513	0	117	0	PF00891///O-methyltransferase domain+++PF08100///Dimerisation domain	0.999664	FALSE	0	1.04098	0.0207201	0.96063	0.581049	117	2		isoflavone 7-O-methyltransferase		GO:0033800///isoflavone 7-O-methyltransferase activity+++GO:0046983///protein dimerization activity	GO:0009717///isoflavonoid biosynthetic process+++GO:0032259///methylation		FALSE			00943///Isoflavonoid biosynthesis	R06794///S-adenosyl-L-methionine:hydroxyisoflavone 7-O-methyltransferase Genistein + S-Adenosyl-L-methionine <=> Prunetin + S-Adenosyl-L-homocysteine+++R07724///S-adenosyl-L-methionine:hydroxyisoflavone 7-O-methyltransferase Daidzein + S-Adenosyl-L-methionine <=> Isoformononetin + S-Adenosyl-L-homocysteine	2.29	12.9533												5686	0.574191		cyto///cytosol
LOC112773047	70.4655	0	116	0	PF00005///ABC transporter+++PF01061///ABC-2 type transporter+++PF08370///Plant PDR ABC transporter associated+++PF14510///ABC-transporter N-terminal	0.999597	FALSE	0	1.04918	0.0180685	0.953125	0.588756	116	2	COG0842///Transport permease protein+++KOG0065///ATPase activity	ABC transporter G family member 36	GO:0005886///plasma membrane+++GO:0016021///integral component of membrane	GO:0005524///ATP binding+++GO:0016887///ATPase activity+++GO:0042626///ATPase activity, coupled to transmembrane movement of substances	GO:0055085///transmembrane transport		FALSE					1.42667	6.53												5486	0.577586		plas///plasma
LOC112695578	71.0088	0	114	0	PF07887///Calmodulin binding protein-like	0.999463	FALSE	0	1.06557	0.0164668	0.938462	0.599286	114	2	ENOG410IVQG///No_INFO+++ENOG410JT80///No_INFO+++ENOG411083P///No_INFO+++ENOG41114MQ///No_INFO	calmodulin-binding protein 60 G	GO:0005634///nucleus	GO:0003700///DNA-binding transcription factor activity+++GO:0005516///calmodulin binding+++GO:0043565///sequence-specific DNA binding	GO:0002229///defense response to oomycetes+++GO:0002237///response to molecule of bacterial origin+++GO:0006355///regulation of transcription, DNA-templated+++GO:0009617///response to bacterium+++GO:0009620///response to fungus+++GO:0009626///plant-type hypersensitive response+++GO:0009697///salicylic acid biosynthetic process+++GO:0009738///abscisic acid-activated signaling pathway+++GO:0009789/…		FALSE					2.87667	9.35667												5162	0.582039		cyto_nucl///cytosol
LOC112792480	70.807	0	114	0	PF03171///2OG-Fe(II) oxygenase superfamily+++PF14226///non-haem dioxygenase in morphine synthesis N-terminal	0.999463	FALSE	0	1.06557	0.0173564	0.938462	0.595715	114	2	COG3491///Belongs to the iron ascorbate-dependent oxidoreductase family+++KOG0143///oxidoreductase activity	protein SRG1		GO:0016682///oxidoreductase activity, acting on diphenols and related substances as donors, oxygen as acceptor+++GO:0046872///metal ion binding+++GO:0051213///dioxygenase activity	GO:0010150///leaf senescence		FALSE	H01227///Inflammatory bowel disease (IBD)+++H01529///Avascular necrosis of femoral head+++H01709///Glucocorticoid-induced osteonecrosis		02010///ABC transporters		2.15333	8.04667												5208	0.580385		nucl///nucleus
LOC112766362	71.3363	0	113	0	PF00248///Aldo/keto reductase family	0.999395	FALSE	0	1.07377	0.0154752	0.931298	0.605405	113	2		NAD(P)H-dependent 6'-deoxychalcone synthase	GO:0005829///cytosol	GO:0004032///alditol:NADP+ 1-oxidoreductase activity+++GO:0008106///alcohol dehydrogenase (NADP+) activity+++GO:0016491///oxidoreductase activity+++GO:0033808///6'-deoxychalcone synthase activity	GO:0009813///flavonoid biosynthetic process		FALSE			00941///Flavonoid biosynthesis	R06568///malonyl-CoA:4-coumaroyl-CoA malonyltransferase (cyclizing, reducing) p-Coumaroyl-CoA + 3 Malonyl-CoA + NADPH + H+ <=> Isoliquiritigenin + 4 CoA + 3 CO2 + NADP+ + H2O	3.54	26.0033												4994	0.584724		cyto///cytosol
LOC112786683	71.8108	0	111	0	PF02458///Transferase family	0.999261	FALSE	0	1.09016	0.0139882	0.917293	0.615561	111	2	ENOG410J9HU///No_INFO+++ENOG4111A8V///No_INFO	phenolic glucoside malonyltransferase 1-like	GO:0005829///cytosol	GO:0050736///O-malonyltransferase activity	GO:0009636///response to toxic substance		FALSE			00943///Isoflavonoid biosynthesis+++00944///Flavone and flavonol biosynthesis	R04618///malonyl-CoA:flavone-7-O-beta-D-glucoside 6''-O-malonyltransferase Malonyl-CoA + Apigenin 7-O-[beta-D-apiosyl-(1->2)-beta-D-glucoside] <=> CoA + Malonylapiin+++R06796///malonyl-CoA:isoflavone-7-O-beta-D-glucoside 6''-O-malonyltransferase Biochanin A-beta-D-glucoside + Malonyl-CoA <=> Biochanin A 7-O-(6-O-malonyl-beta-D-glucoside) + CoA+++R07719///malonyl-CoA:isoflavone-7-O-beta-D-glucosid…	0.49	3.63333												4694	0.588613		cyto_nucl///cytosol
LOC112703393	71.9439	0	107	0	PF12734///Cysteine-rich TM module stress tolerance	0.998992	FALSE	0	1.12295	0.0154756	0.890511	0.615764	107	2		cysteine-rich and transmembrane domain-containing protein WIH1					FALSE					12.1467	48.7												4358	0.589704		extr///extracellular
LOC112701702	73.2692	0	104	0	PF00248///Aldo/keto reductase family	0.998791	FALSE	0	1.14754	0.0107894	0.871429	0.652539	104	2		NAD(P)H-dependent 6'-deoxychalcone synthase	GO:0005829///cytosol	GO:0004032///alditol:NADP+ 1-oxidoreductase activity+++GO:0008106///alcohol dehydrogenase (NADP+) activity+++GO:0016491///oxidoreductase activity+++GO:0033808///6'-deoxychalcone synthase activity	GO:0009813///flavonoid biosynthetic process		FALSE			00941///Flavonoid biosynthesis	R06568///malonyl-CoA:4-coumaroyl-CoA malonyltransferase (cyclizing, reducing) p-Coumaroyl-CoA + 3 Malonyl-CoA + NADPH + H+ <=> Isoliquiritigenin + 4 CoA + 3 CO2 + NADP+ + H2O	3.37333	17.8033												3722	0.600567		cyto///cytosol
LOC112749368	73.7961	0	103	0	PF05368///NmrA-like family	0.998723	FALSE	0	1.15574	0.0092707	0.865248	0.663811	103	2		isoflavone reductase-like protein		GO:0032442///phenylcoumaran benzylic ether reductase activity	GO:0009807///lignan biosynthetic process		FALSE					9.70667	41.2367												3532	0.604886		cyto///cytosol
LOC112714642	74.0396	0	101	0	PF04144///SCAMP family	0.998589	FALSE	0	1.17213	0.00844909	0.853147	0.675644	101	2		secretory carrier-associated membrane protein	GO:0005886///plasma membrane+++GO:0016021///integral component of membrane+++GO:0030658///transport vesicle membrane		GO:0015031///protein transport		FALSE					4.81667	13.4533												3276	0.606882		plas///plasma
LOC112796477	74.2079	0	101	0	PF00067///Cytochrome P450	0.998589	FALSE	0	1.17213	0.00869568	0.853147	0.675248	101	2		isoflavone 2'-hydroxylase	GO:0016020///membrane	GO:0004497///monooxygenase activity+++GO:0005506///iron ion binding+++GO:0016705///oxidoreductase activity, acting on paired donors, with incorporation or reduction of molecular oxygen+++GO:0020037///heme binding			FALSE			00943///Isoflavonoid biosynthesis	R06560///formononetin,[reduced NADPH---hemoprotein reductase]:oxygen oxidoreductase (2'-hydroxylating) Formononetin + [Reduced NADPH---hemoprotein reductase] + Oxygen <=> 2'-Hydroxyformononetin + [Oxidized NADPH---hemoprotein reductase] + H2O+++R06561///biochanin A,[reduced NADPH---hemoprotein reductase]:oxygen oxidoreductase (2'-hydroxylating) Biochanin A + [Reduced NADPH---hemoprotein reductase…	1.54667	7.47												3280	0.608262		cyto///cytosol
LOC112710176	72.3776	0	98	0	PF00931///NB-ARC domain+++PF01582///TIR domain+++PF12799///Leucine Rich repeats (2 copies)	0.998388	FALSE	0	1.19672	0.0130457	0.835616	0.618767	98	2		TMV resistance protein N	GO:0016021///integral component of membrane	GO:0043531///ADP binding	GO:0007165///signal transduction	IPR000157///Toll/interleukin-1 receptor homology (TIR) domain+++IPR000270///PB1 domain+++IPR002182///NB-ARC+++IPR027417///P-loop containing nucleoside triphosphate hydrolase+++IPR035897///Toll/interleukin-1 receptor homology (TIR) domain superfamily	FALSE			04626///Plant-pathogen interaction		9.51333	22.6367												3624	0.593259		cyto///cytosol
LOC112703534	74.8367	0	98	0	PF00407///Pathogenesis-related protein Bet v I family	0.998388	FALSE	0	1.19672	0.00671786	0.835616	0.699979	98	2		class 10 plant pathogenesis-related protein 2E	GO:0005829///cytosol	GO:0004540///ribonuclease activity+++GO:0004864///protein phosphatase inhibitor activity+++GO:0005509///calcium ion binding+++GO:0010427///abscisic acid binding+++GO:0038023///signaling receptor activity+++GO:0044373///cytokinin binding+++GO:1904408///melatonin binding	GO:0006952///defense response+++GO:0009607///response to biotic stimulus+++GO:0009738///abscisic acid-activated signaling pathway+++GO:0090501///RNA phosphodiester bond hydrolysis		FALSE					23.07	129.717												2852	0.613416		cyto///cytosol
LOC112751320	75.2165	0	97	0	PF01596///O-methyltransferase	0.99832	FALSE	0	1.20492	0.00617346	0.829932	0.709837	97	2	COG4122///O-methyltransferase activity+++KOG1663///O-methyltransferase activity	probable caffeoyl-CoA O-methyltransferase At4g26220	GO:0005829///cytosol	GO:0008757///S-adenosylmethionine-dependent methyltransferase activity+++GO:0042409///caffeoyl-CoA O-methyltransferase activity+++GO:0046872///metal ion binding	GO:0009809///lignin biosynthetic process+++GO:0032259///methylation		FALSE		M00039///Monolignol biosynthesis, phenylalanine/tyrosine => monolignol	00940///Phenylpropanoid biosynthesis+++00941///Flavonoid biosynthesis+++00945///Stilbenoid, diarylheptanoid and gingerol biosynthesis	R01942///S-Adenosyl-L-methionine:caffeoyl-CoA 3-O-methyltransferase S-Adenosyl-L-methionine + Caffeoyl-CoA <=> S-Adenosyl-L-homocysteine + Feruloyl-CoA+++R06578///S-adenosyl-L-methionine:caffeoyl-CoA 3-O-methyltransferase 5-Hydroxyferuloyl-CoA + S-Adenosyl-L-methionine <=> Sinapoyl-CoA + S-Adenosyl-L-homocysteine	0.996667	4.52												2702	0.616529		cyto///cytosol
LOC112711867	76.4891	0	92	0	PF01657///Salt stress response/antifungal+++PF07714///Protein tyrosine kinase	0.997984	FALSE	0	1.2459	0.00488859	0.802632	0.743908	92	2	COG0515///protein kinase activity+++ENOG410IJDF///No_INFO	cysteine-rich receptor-like protein kinase 26	GO:0005829///cytosol+++GO:0005886///plasma membrane+++GO:0016021///integral component of membrane	GO:0004674///protein serine/threonine kinase activity+++GO:0005524///ATP binding	GO:0006468///protein phosphorylation+++GO:0042742///defense response to bacterium		FALSE	H00096///Defects of toll-like receptor signaling				1	5.01667												2144	0.62696		plas///plasma
LOC112708762	76.5543	0	92	0	PF05879///Root hair defective 3 GTP-binding protein (RHD3)	0.997984	FALSE	0	1.2459	0.00467187	0.802632	0.748208	92	2	ENOG410XPVJ///No_INFO+++KOG2203///GTP binding	protein ROOT HAIR DEFECTIVE 3 homolog 1-like	GO:0005737///cytoplasm+++GO:0005783///endoplasmic reticulum+++GO:0005789///endoplasmic reticulum membrane+++GO:0016021///integral component of membrane	GO:0003924///GTPase activity+++GO:0005525///GTP binding	GO:0007029///endoplasmic reticulum organization+++GO:0016320///endoplasmic reticulum membrane fusion		FALSE					2.63667	10.4933												2108	0.627495		plas///plasma
LOC112733015	77.3	0	90	0	PF00909///Ammonium Transporter Family	0.99785	FALSE	0	1.2623	0.0037741	0.792208	0.767291	90	2	COG0004///ammonium transporteR+++KOG0682///ammonium transmembrane transporter activity	ammonium transporter 3 member 1	GO:0005887///integral component of plasma membrane	GO:0008519///ammonium transmembrane transporter activity	GO:0019740///nitrogen utilization		FALSE					1.28	4.75333												1864	0.633607		plas///plasma
LOC112701701	77.0899	0	89	0	PF00248///Aldo/keto reductase family	0.997783	FALSE	0	1.27049	0.00310881	0.787097	0.784729	89	2		NAD(P)H-dependent 6'-deoxychalcone synthase	GO:0005829///cytosol	GO:0004032///alditol:NADP+ 1-oxidoreductase activity+++GO:0008106///alcohol dehydrogenase (NADP+) activity+++GO:0016491///oxidoreductase activity+++GO:0033808///6'-deoxychalcone synthase activity	GO:0009813///flavonoid biosynthetic process		FALSE					2.06333	10.67												1686	0.631884		cyto///cytosol
LOC112744359	77.0225	0	89	0		0.997783	FALSE	0	1.27049	0.00300786	0.787097	0.786517	89	2							FALSE																		1672	0.631332
LOC112714705	76.9551	0	89	0	PF00954///S-locus glycoprotein domain+++PF01453///D-mannose binding lectin+++PF07714///Protein tyrosine kinase+++PF08276///PAN-like domain+++PF11883///Domain of unknown function (DUF3403)+++PF12398///Receptor serine/threonine kinase	0.997783	FALSE	0	1.27049	0.00375053	0.787097	0.771195	89	2	COG0515///protein kinase activity+++ENOG410IVAT///No_INFO	receptor-like serine/threonine-protein kinase SD1-8	GO:0005773///vacuole+++GO:0005886///plasma membrane+++GO:0009506///plasmodesma+++GO:0016021///integral component of membrane	GO:0004674///protein serine/threonine kinase activity+++GO:0004675///transmembrane receptor protein serine/threonine kinase activity+++GO:0005524///ATP binding+++GO:0030246///carbohydrate binding+++GO:0031625///ubiquitin protein ligase binding	GO:0006468///protein phosphorylation+++GO:0048544///recognition of pollen		FALSE	H00096///Defects of toll-like receptor signaling				3.67333	9.48667												1792	0.630779		extr///extracellular
LOC112707250	77.3448	0	87	0	PF00005///ABC transporter+++PF00664///ABC transporter transmembrane region	0.997648	FALSE	0	1.28689	0.00296004	0.77707	0.797915	87	2	COG1132///(ABC) transporter+++KOG0055///ATPase activity, coupled to transmembrane movement of substances	ABC transporter B family member 11	GO:0005829///cytosol+++GO:0005886///plasma membrane+++GO:0009506///plasmodesma+++GO:0016020///membrane+++GO:0016021///integral component of membrane	GO:0005524///ATP binding+++GO:0008559///xenobiotic transmembrane transporting ATPase activity+++GO:0010328///auxin influx transmembrane transporter activity+++GO:0010329///auxin efflux transmembrane transporter activity+++GO:0016887///ATPase activity+++GO:0042626///ATPase activity, coupled to transmembrane movement of substances	GO:0009630///gravitropism+++GO:0009733///response to auxin+++GO:0009734///auxin-activated signaling pathway+++GO:0009735///response to cytokinin+++GO:0009926///auxin polar transport+++GO:0010315///auxin efflux+++GO:0010540///basipetal auxin transport+++GO:0048767///root hair elongation+++GO:0055085///transmembrane transport+++GO:0060919///auxin influx		FALSE	H01227///Inflammatory bowel disease (IBD)+++H01529///Avascular necrosis of femoral head+++H01709///Glucocorticoid-induced osteonecrosis		02010///ABC transporters		0.936667	8												1512	0.633974		plas///plasma
LOC112758044	78.0698	0	86	0	PF00107///Zinc-binding dehydrogenase+++PF08240///Alcohol dehydrogenase GroES-like domain	0.997581	FALSE	0	1.29508	0.00287528	0.772152	0.800821	86	2	COG1064///alcohol dehydrogenase+++KOG0023///sinapyl alcohol dehydrogenase activity	probable cinnamyl alcohol dehydrogenase 6		GO:0008270///zinc ion binding+++GO:0016616///oxidoreductase activity, acting on the CH-OH group of donors, NAD or NADP as acceptor+++GO:0045551///cinnamyl-alcohol dehydrogenase activity+++GO:0052747///sinapyl alcohol dehydrogenase activity	GO:0009809///lignin biosynthetic process		FALSE		M00039///Monolignol biosynthesis, phenylalanine/tyrosine => monolignol	00940///Phenylpropanoid biosynthesis	R02593///coniferyl alcohol:NADP+ oxidoreductase Coniferyl alcohol + NADP+ <=> Coniferyl aldehyde + NADPH + H++++R03918///Sinapyl alcohol:NADP+ oxidoreductase Sinapyl alcohol + NADP+ <=> Sinapoyl aldehyde + NADPH + H++++R06570///cinnamyl-alcohol:NADP+ oxidoreductase 5-Hydroxyconiferaldehyde + NADPH + H+ <=> 5-Hydroxyconiferyl alcohol + NADP++++R06571///cinnamyl-alcohol:NADP+ oxidoreductase Caffeic…	5.23333	20.61												1456	0.639916		cyto///cytosol
LOC112750754	78.3372	0	86	0	PF03098///Animal haem peroxidase	0.997581	FALSE	0	1.29508	0.00228509	0.772152	0.813953	86	2	ENOG410XPZ3///No_INFO+++KOG2408///peroxidase activity	alpha-dioxygenase 1	GO:0012511///monolayer-surrounded lipid storage body	GO:0004601///peroxidase activity+++GO:0016702///oxidoreductase activity, acting on single donors with incorporation of molecular oxygen, incorporation of two atoms of oxygen+++GO:0020037///heme binding+++GO:0046872///metal ion binding	GO:0001561///fatty acid alpha-oxidation+++GO:0006629///lipid metabolic process+++GO:0006979///response to oxidative stress+++GO:0008219///cell death+++GO:0009626///plant-type hypersensitive response+++GO:0009627///systemic acquired resistance+++GO:0009737///response to abscisic acid+++GO:0009751///response to salicylic acid+++GO:0031408///oxylipin biosynthetic process+++GO:0034614///cellular resp…		FALSE			00592///alpha-Linolenic acid metabolism		8.73333	35.8467												1360	0.642108		pero///peroxisome
LOC112711600	77.7326	0	86	0		0.997581	FALSE	0	1.29508	0.00221657	0.772152	0.81751	86	2	ENOG410JERU///No_INFO+++ENOG411176B///No_INFO	probable membrane-associated kinase regulator 5	GO:0005886///plasma membrane+++GO:0016020///membrane				FALSE					1.98667	8.57667												1334	0.637152		nucl///nucleus
LOC112734520	78.8571	0	84	0	PF00891///O-methyltransferase domain+++PF08100///Dimerisation domain	0.997447	FALSE	0	1.31148	0.00218363	0.7625	0.821572	84	2		anthranilate N-methyltransferase-like		GO:0008171///O-methyltransferase activity+++GO:0030774///anthranilate N-methyltransferase activity+++GO:0046983///protein dimerization activity	GO:0032259///methylation		FALSE		M00039///Monolignol biosynthesis, phenylalanine/tyrosine => monolignol	00940///Phenylpropanoid biosynthesis	R02379///S-Adenosyl-L-methionine:3,4-dihydroxy-trans-cinnamate 3-O-methyltransferase S-Adenosyl-L-methionine + 5-Hydroxyferulic acid methyl ester <=> S-Adenosyl-L-homocysteine + Sinapate+++R03366///S-Adenosyl-L-methionine:3,4-dihydroxy-trans-cinnamate 3-O-methyltransferase S-Adenosyl-L-methionine + Caffeate <=> S-Adenosyl-L-homocysteine + Ferulate+++R06574///caffeic aldehyde:3,4-dihydroxy-trans-c…	0.82	5.1												1244	0.64637		cyto///cytosol
LOC112800732	78.6786	0	84	0	PF05368///NmrA-like family	0.997447	FALSE	0	1.31148	0.00179757	0.7625	0.835628	84	2		isoflavone reductase homolog IRL1		GO:0032442///phenylcoumaran benzylic ether reductase activity	GO:0009807///lignan biosynthetic process		FALSE					1.56667	7.71333												1146	0.644906		cyto///cytosol
LOC112695579	79.9872	0	78	0	PF07887///Calmodulin binding protein-like	0.997044	FALSE	0	1.36066	0.00141554	0.73494	0.857476	78	2	ENOG410IJDW///No_INFO+++ENOG4111EYI///No_INFO	calmodulin-binding protein 60 F	GO:0005634///nucleus	GO:0003700///DNA-binding transcription factor activity+++GO:0005516///calmodulin binding+++GO:0043565///sequence-specific DNA binding	GO:0080142///regulation of salicylic acid biosynthetic process		FALSE					0.96	3.64333												856	0.655633		cyto///cytosol
LOC112702202	79.7564	0	78	0	PF00403///Heavy-metal-associated domain	0.997044	FALSE	0	1.36066	0.00151319	0.73494	0.851815	78	2	COG2608///mercury ion transmembrane transporter activity+++KOG1603///cellular transition metal ion homeostasis	heavy metal-associated isoprenylated plant protein 3	GO:0005634///nucleus+++GO:0005730///nucleolus+++GO:0005737///cytoplasm	GO:0008270///zinc ion binding	GO:0009910///negative regulation of flower development+++GO:0030001///metal ion transport		FALSE			04120///Ubiquitin mediated proteolysis		19.3167	48.64												890	0.653741		cyto///cytosol
LOC112802037	81.026	0	77	0	PF01596///O-methyltransferase	0.996977	FALSE	0	1.36885	0.00114708	0.730539	0.873548	77	2	COG4122///O-methyltransferase activity+++KOG1663///O-methyltransferase activity	probable caffeoyl-CoA O-methyltransferase At4g26220	GO:0005829///cytosol	GO:0008757///S-adenosylmethionine-dependent methyltransferase activity+++GO:0042409///caffeoyl-CoA O-methyltransferase activity+++GO:0046872///metal ion binding	GO:0009809///lignin biosynthetic process+++GO:0032259///methylation		FALSE		M00039///Monolignol biosynthesis, phenylalanine/tyrosine => monolignol	00940///Phenylpropanoid biosynthesis+++00941///Flavonoid biosynthesis+++00945///Stilbenoid, diarylheptanoid and gingerol biosynthesis	R01942///S-Adenosyl-L-methionine:caffeoyl-CoA 3-O-methyltransferase S-Adenosyl-L-methionine + Caffeoyl-CoA <=> S-Adenosyl-L-homocysteine + Feruloyl-CoA+++R06578///S-adenosyl-L-methionine:caffeoyl-CoA 3-O-methyltransferase 5-Hydroxyferuloyl-CoA + S-Adenosyl-L-methionine <=> Sinapoyl-CoA + S-Adenosyl-L-homocysteine	0.923333	4.72667												740	0.664147		cyto///cytosol
LOC112749797	81.1299	0	77	0	PF00195///Chalcone and stilbene synthases, N-terminal domain+++PF02797///Chalcone and stilbene synthases, C-terminal domain	0.996977	FALSE	0	1.36885	0.000957	0.730539	0.886193	77	2		chalcone synthase 6-like		GO:0016210///naringenin-chalcone synthase activity	GO:0009813///flavonoid biosynthetic process		FALSE		M00137///Flavanone biosynthesis, phenylalanine => naringenin	00941///Flavonoid biosynthesis+++04712///Circadian rhythm - plant	R01613///Malonyl-CoA:4-Coumaroyl-CoA malonyltransferase(cyclizing) p-Coumaroyl-CoA + 3 Malonyl-CoA <=> Naringenin chalcone + 4 CoA + 3 CO2+++R06568///malonyl-CoA:4-coumaroyl-CoA malonyltransferase (cyclizing, reducing) p-Coumaroyl-CoA + 3 Malonyl-CoA + NADPH + H+ <=> Isoliquiritigenin + 4 CoA + 3 CO2 + NADP+ + H2O+++R07987///malonyl-CoA:cinnamoyl-CoA malonyltransferase (cyclizing) Cinnamoyl-CoA +…	3.88	24.19												666	0.664999		cyto///cytosol
LOC112712123	80.5658	0	76	0		0.996909	FALSE	0	1.37705	0.00109823	0.72619	0.876491	76	2							FALSE																		704	0.660375
LOC112775900	80.5921	0	76	0	PF00069///Protein kinase domain+++PF01657///Salt stress response/antifungal	0.996909	FALSE	0	1.37705	0.00116568	0.72619	0.872632	76	2	COG0515///protein kinase activity+++ENOG410IJDF///No_INFO	putative receptor-like protein kinase At4g00960	GO:0005773///vacuole+++GO:0005886///plasma membrane+++GO:0016021///integral component of membrane	GO:0004674///protein serine/threonine kinase activity+++GO:0005524///ATP binding	GO:0006468///protein phosphorylation+++GO:0009737///response to abscisic acid		FALSE	H00096///Defects of toll-like receptor signaling				0.743333	2.18667												726	0.660591		plas///plasma
LOC112801347	81.1184	0	76	0	PF00195///Chalcone and stilbene synthases, N-terminal domain+++PF02797///Chalcone and stilbene synthases, C-terminal domain	0.996909	FALSE	0	1.37705	0.000967	0.72619	0.884561	76	2		chalcone synthase 6		GO:0003824///catalytic activity+++GO:0016740///transferase activity+++GO:0016746///transferase activity, transferring acyl groups+++GO:0016747///transferase activity, transferring acyl groups other than amino-acyl groups	GO:0009058///biosynthetic process	IPR001099///Chalcone/stilbene synthase, N-terminal+++IPR011141///Polyketide synthase, type III+++IPR012328///Chalcone/stilbene synthase, C-terminal+++IPR016039///Thiolase-like+++IPR018088///Chalcone/stilbene synthase, active site	FALSE		M00137///Flavanone biosynthesis, phenylalanine => naringenin	00941///Flavonoid biosynthesis+++04712///Circadian rhythm - plant	R01613///Malonyl-CoA:4-Coumaroyl-CoA malonyltransferase(cyclizing) p-Coumaroyl-CoA + 3 Malonyl-CoA <=> Naringenin chalcone + 4 CoA + 3 CO2+++R06568///malonyl-CoA:4-coumaroyl-CoA malonyltransferase (cyclizing, reducing) p-Coumaroyl-CoA + 3 Malonyl-CoA + NADPH + H+ <=> Isoliquiritigenin + 4 CoA + 3 CO2 + NADP+ + H2O+++R07987///malonyl-CoA:cinnamoyl-CoA malonyltransferase (cyclizing) Cinnamoyl-CoA +…	2.6	12.82												658	0.664905	[A0A0K0KBF8_ARAHY|Unreviewed]SubName: Full=Chalcone synthase {ECO:0000313|EMBL:AID59202.1};+++[Q84XA8_ARAHY|Unreviewed]SubName: Full=Chalcone synthase {ECO:0000313|EMBL:AAO32821.1};	cyto///cytosol
LOC112707292	81.25	0	76	0	PF00954///S-locus glycoprotein domain+++PF01453///D-mannose binding lectin+++PF07714///Protein tyrosine kinase+++PF08276///PAN-like domain	0.996909	FALSE	0	1.37705	0.000928	0.72619	0.888421	76	2	COG0515///protein kinase activity+++ENOG410IVAT///No_INFO	G-type lectin S-receptor-like serine/threonine-protein kinase At4g27290	GO:0005886///plasma membrane	GO:0004674///protein serine/threonine kinase activity+++GO:0005516///calmodulin binding+++GO:0005524///ATP binding+++GO:0030246///carbohydrate binding	GO:0006468///protein phosphorylation+++GO:0048544///recognition of pollen		FALSE	H00096///Defects of toll-like receptor signaling				2.33	8.06333												636	0.665984		E.R.///endoplasmic
LOC112795365	81.36	0	75	0	PF08263///Leucine rich repeat N-terminal domain+++PF13855///Leucine rich repeat	0.996842	FALSE	0	1.38525	0.00100253	0.721893	0.884324	75	2		receptor-like protein 7	GO:0016021///integral component of membrane				FALSE	H00523///Noonan syndrome and related disorders+++H02191///Noonan-like syndrome with loose anagen hair				0.236667	1.35												642	0.666885		extr///extracellular
LOC112785530	80.4	0	75	0	PF00403///Heavy-metal-associated domain	0.996842	FALSE	0	1.38525	0.00161742	0.721893	0.855135	75	2	COG2608///mercury ion transmembrane transporter activity+++KOG1603///cellular transition metal ion homeostasis	heavy metal-associated isoprenylated plant protein 3	GO:0005634///nucleus+++GO:0005730///nucleolus+++GO:0005737///cytoplasm	GO:0008270///zinc ion binding	GO:0009910///negative regulation of flower development+++GO:0030001///metal ion transport		FALSE			04120///Ubiquitin mediated proteolysis		3.17333	17.3533												804	0.659016		cyto///cytosol
LOC112794644	81.6267	0	75	0	PF00195///Chalcone and stilbene synthases, N-terminal domain+++PF02797///Chalcone and stilbene synthases, C-terminal domain	0.996842	FALSE	0	1.38525	0.000918	0.721893	0.887568	75	2		chalcone synthase 4-like		GO:0016210///naringenin-chalcone synthase activity	GO:0009813///flavonoid biosynthetic process		FALSE		M00137///Flavanone biosynthesis, phenylalanine => naringenin	00941///Flavonoid biosynthesis+++04712///Circadian rhythm - plant	R01613///Malonyl-CoA:4-Coumaroyl-CoA malonyltransferase(cyclizing) p-Coumaroyl-CoA + 3 Malonyl-CoA <=> Naringenin chalcone + 4 CoA + 3 CO2+++R06568///malonyl-CoA:4-coumaroyl-CoA malonyltransferase (cyclizing, reducing) p-Coumaroyl-CoA + 3 Malonyl-CoA + NADPH + H+ <=> Isoliquiritigenin + 4 CoA + 3 CO2 + NADP+ + H2O+++R07987///malonyl-CoA:cinnamoyl-CoA malonyltransferase (cyclizing) Cinnamoyl-CoA +…	1.44	7.47333												624	0.669071		cyto///cytosol
LOC112729279	81.5	0	74	0	PF04511///Der1-like family	0.996775	FALSE	0	1.39344	0.000779	0.717647	0.898556	74	2	COG5291///ubiquitin-dependent ERAD pathway+++KOG0858///ubiquitin-dependent ERAD pathway	derlin-1	GO:0000839///Hrd1p ubiquitin ligase ERAD-L complex+++GO:0030176///integral component of endoplasmic reticulum membrane	GO:0051787///misfolded protein binding+++GO:1990381///ubiquitin-specific protease binding	GO:0030433///ubiquitin-dependent ERAD pathway+++GO:0030968///endoplasmic reticulum unfolded protein response		FALSE			04141///Protein processing in endoplasmic reticulum		1.62	6.54333												548	0.668033		plas///plasma
LOC112792439	80.6164	0	73	0	PF00067///Cytochrome P450	0.996708	FALSE	0	1.40164	0.00126769	0.71345	0.856545	73	2		isoflavone 2'-hydroxylase-like	GO:0016020///membrane	GO:0004497///monooxygenase activity+++GO:0005506///iron ion binding+++GO:0016705///oxidoreductase activity, acting on paired donors, with incorporation or reduction of molecular oxygen+++GO:0020037///heme binding			FALSE			00943///Isoflavonoid biosynthesis	R06560///formononetin,[reduced NADPH---hemoprotein reductase]:oxygen oxidoreductase (2'-hydroxylating) Formononetin + [Reduced NADPH---hemoprotein reductase] + Oxygen <=> 2'-Hydroxyformononetin + [Oxidized NADPH---hemoprotein reductase] + H2O+++R06561///biochanin A,[reduced NADPH---hemoprotein reductase]:oxygen oxidoreductase (2'-hydroxylating) Biochanin A + [Reduced NADPH---hemoprotein reductase…	0.21	1.59667												754	0.66079		E.R.///endoplasmic
LOC112771083	81.6712	0	73	0	PF02458///Transferase family	0.996708	FALSE	0	1.40164	0.000825	0.71345	0.898021	73	2		benzyl alcohol O-benzoyltransferase		GO:0016747///transferase activity, transferring acyl groups other than amino-acyl groups			FALSE					9.66333	39.35												536	0.669436		cyto_nucl///cytosol
LOC112741958	82.5	0	72	0	PF00083///Sugar (and other) transporter	0.996641	FALSE	0	1.40984	0.000748	0.709302	0.900235	72	2	ENOG410ZVN7///No_INFO+++KOG0252///phosphate ion transport	probable inorganic phosphate transporter 1-9	GO:0005886///plasma membrane+++GO:0016021///integral component of membrane	GO:0015114///phosphate ion transmembrane transporter activity+++GO:0015293///symporter activity+++GO:0015415///ATPase-coupled phosphate ion transmembrane transporter activity	GO:0006817///phosphate ion transport+++GO:1901684///arsenate ion transmembrane transport		FALSE					3.39333	13.2233												510	0.67623		plas///plasma
LOC112789254	82.7042	0	71	0	PF00332///Glycosyl hydrolases family 17	0.996574	FALSE	0	1.41803	0.000618	0.705202	0.913481	71	2	ENOG410IH05///No_INFO+++ENOG410YAHP///No_INFO	glucan endo-1,3-beta-glucosidase	GO:0046658///anchored component of plasma membrane	GO:0042973///glucan endo-1,3-beta-D-glucosidase activity	GO:0005975///carbohydrate metabolic process+++GO:0006952///defense response+++GO:0009607///response to biotic stimulus		FALSE			00500///Starch and sucrose metabolism	R00308///1,3-beta-D-Glucan glucanohydrolase 1,3-beta-D-Glucan + H2O <=> D-Glucose + 1,3-beta-D-Glucan+++R03115///1,3-beta-Glucan glucohydrolase 1,3-beta-D-Glucan + H2O <=> 1,3-beta-D-Glucan + alpha-D-Glucose	4.69333	16.3067												430	0.677903		extr///extracellular
LOC112802242	82.7042	0	71	0	PF07887///Calmodulin binding protein-like	0.996574	FALSE	0	1.41803	0.000659	0.705202	0.909859	71	2	ENOG410ISQ2///No_INFO+++ENOG410Y9AX///No_INFO	protein SAR DEFICIENT 1	GO:0005634///nucleus	GO:0003700///DNA-binding transcription factor activity+++GO:0043565///sequence-specific DNA binding	GO:0002229///defense response to oomycetes+++GO:0006355///regulation of transcription, DNA-templated+++GO:0009617///response to bacterium+++GO:0009626///plant-type hypersensitive response+++GO:0010112///regulation of systemic acquired resistance+++GO:0010224///response to UV-B+++GO:0042742///defense response to bacterium+++GO:0071219///cellular response to molecule of bacterial origin+++GO:008014…		FALSE					1.37	4.8												448	0.677903		nucl///nucleus
LOC112737218	82.8	0	70	0	PF00195///Chalcone and stilbene synthases, N-terminal domain+++PF02797///Chalcone and stilbene synthases, C-terminal domain	0.996506	FALSE	0	1.42623	0.000519	0.701149	0.922981	70	2		chalcone synthase		GO:0016210///naringenin-chalcone synthase activity	GO:0009813///flavonoid biosynthetic process		FALSE		M00137///Flavanone biosynthesis, phenylalanine => naringenin	00941///Flavonoid biosynthesis+++04712///Circadian rhythm - plant	R01613///Malonyl-CoA:4-Coumaroyl-CoA malonyltransferase(cyclizing) p-Coumaroyl-CoA + 3 Malonyl-CoA <=> Naringenin chalcone + 4 CoA + 3 CO2+++R06568///malonyl-CoA:4-coumaroyl-CoA malonyltransferase (cyclizing, reducing) p-Coumaroyl-CoA + 3 Malonyl-CoA + NADPH + H+ <=> Isoliquiritigenin + 4 CoA + 3 CO2 + NADP+ + H2O+++R07987///malonyl-CoA:cinnamoyl-CoA malonyltransferase (cyclizing) Cinnamoyl-CoA +…	3.84667	12.1867												372	0.678689		cyto///cytosol
LOC112772059	82.6087	0	69	0	PF00251///Glycosyl hydrolases family 32 N-terminal domain+++PF08244///Glycosyl hydrolases family 32 C terminal	0.996439	FALSE	0	1.43443	0.00064	0.697143	0.91347	69	2		beta-fructofuranosidase, cell wall isozyme		GO:0004564///beta-fructofuranosidase activity	GO:0005975///carbohydrate metabolic process		FALSE			00052///Galactose metabolism+++00500///Starch and sucrose metabolism	R00801///sucrose glucohydrolase Sucrose + H2O <=> D-Fructose + D-Glucose+++R00802///sucrose alpha-glucohydrolase Sucrose + H2O <=> beta-D-Fructose + alpha-D-Glucose+++R02410///Raffinose fructohydrolase Raffinose + H2O <=> Melibiose + D-Fructose+++R03635///Stachyose fructohydrolase Stachyose + H2O <=> D-Gal alpha 1->6D-Gal alpha 1->6D-Glucose + D-Fructose+++R03921///Sucrose 6-phosphate fructohydro…	0.58	2.76												406	0.67712		E.R.///endoplasmic
LOC112796370	78.3913	0	69	0	PF00069///Protein kinase domain+++PF13499///EF-hand domain pair	0.996439	FALSE	0	1.43443	0.00414604	0.697143	0.726343	69	2	ENOG410XRMJ///No_INFO+++KOG0032///protein serine/threonine kinase activity	calcium-dependent protein kinase 28	GO:0005634///nucleus+++GO:0005737///cytoplasm+++GO:0005886///plasma membrane	GO:0004674///protein serine/threonine kinase activity+++GO:0004722///protein serine/threonine phosphatase activity+++GO:0005509///calcium ion binding+++GO:0005516///calmodulin binding+++GO:0005524///ATP binding+++GO:0009931///calcium-dependent protein serine/threonine kinase activity	GO:0006468///protein phosphorylation+++GO:0006952///defense response+++GO:0007275///multicellular organism development+++GO:0018105///peptidyl-serine phosphorylation+++GO:0035556///intracellular signal transduction+++GO:0040008///regulation of growth+++GO:0046777///protein autophosphorylation+++GO:1900425///negative regulation of defense response to bacterium+++GO:2000032///regulation of secondar…		FALSE			04626///Plant-pathogen interaction		3.37333	11.52												1284	0.642552		mito///mitochondria
LOC112792267	72.2353	0	68	0	PF00069///Protein kinase domain+++PF00560///Leucine Rich Repeat+++PF08263///Leucine rich repeat N-terminal domain+++PF13855///Leucine rich repeat	0.996372	FALSE	0	1.44262	0.00455958	0.693182	0.701932	68	2		BRASSINOSTEROID INSENSITIVE 1-associated receptor kinase 1	GO:0005886///plasma membrane+++GO:0010008///endosome membrane+++GO:0016021///integral component of membrane	GO:0004675///transmembrane receptor protein serine/threonine kinase activity+++GO:0004714///transmembrane receptor protein tyrosine kinase activity+++GO:0005102///signaling receptor binding+++GO:0005524///ATP binding+++GO:0033612///receptor serine/threonine kinase binding+++GO:0042802///identical protein binding	GO:0006468///protein phosphorylation+++GO:0006952///defense response		FALSE			04016///MAPK signaling pathway - plant+++04075///Plant hormone signal transduction+++04626///Plant-pathogen interaction		11.0333	31.5767												1358	0.592093		plas///plasma
LOC112792208	81.9265	0	68	0	PF00612///IQ calmodulin-binding motif+++PF01833///IPT/TIG domain+++PF03859///CG-1 domain	0.996372	FALSE	0	1.44262	0.000825	0.693182	0.888938	68	2	ENOG410IUMH///No_INFO+++ENOG4112848///No_INFO	calmodulin-binding transcription activator 3	GO:0005634///nucleus	GO:0003700///DNA-binding transcription factor activity+++GO:0005516///calmodulin binding+++GO:0043565///sequence-specific DNA binding	GO:0006355///regulation of transcription, DNA-templated+++GO:0009409///response to cold+++GO:0010150///leaf senescence+++GO:0042742///defense response to bacterium+++GO:0045944///positive regulation of transcription by RNA polymerase II+++GO:0050832///defense response to fungus+++GO:0070417///cellular response to cold+++GO:1900367///positive regulation of defense response to insect		FALSE	H02273///Nonprogressive cerebellar ataxia with mental retardation				0.436667	1.38667												506	0.671528		nucl///nucleus
LOC112777457	84.209	0	67	0	PF00069///Protein kinase domain+++PF01657///Salt stress response/antifungal	0.996305	FALSE	0	1.45082	0.000646	0.689266	0.912709	67	2	COG0515///protein kinase activity+++ENOG410IJDF///No_INFO	cysteine-rich repeat secretory protein 38	GO:0005773///vacuole+++GO:0005886///plasma membrane+++GO:0016021///integral component of membrane	GO:0004674///protein serine/threonine kinase activity+++GO:0005524///ATP binding	GO:0006468///protein phosphorylation+++GO:0009737///response to abscisic acid		FALSE	H00096///Defects of toll-like receptor signaling				3.06667	11.0833												386	0.690237		extr///extracellular
LOC112734384	82.6866	0	67	0	PF00612///IQ calmodulin-binding motif+++PF01833///IPT/TIG domain+++PF03859///CG-1 domain	0.996305	FALSE	0	1.45082	0.000693	0.689266	0.903664	67	2	ENOG410IUMH///No_INFO+++ENOG4112848///No_INFO	calmodulin-binding transcription activator 3	GO:0005634///nucleus	GO:0003700///DNA-binding transcription factor activity+++GO:0005516///calmodulin binding+++GO:0043565///sequence-specific DNA binding	GO:0006355///regulation of transcription, DNA-templated+++GO:0009409///response to cold+++GO:0010150///leaf senescence+++GO:0042742///defense response to bacterium+++GO:0045944///positive regulation of transcription by RNA polymerase II+++GO:0050832///defense response to fungus+++GO:0070417///cellular response to cold+++GO:1900367///positive regulation of defense response to insect		FALSE	H02273///Nonprogressive cerebellar ataxia with mental retardation				1.37667	3.33333												426	0.677759		nucl///nucleus
LOC112754605	83.5	0	66	0	PF03168///Late embryogenesis abundant protein	0.996238	FALSE	0	1.45902	0.000614	0.685393	0.912354	66	2	ENOG410IXCV///No_INFO+++ENOG410YGQV///No_INFO	NDR1/HIN1-like protein 3	GO:0005774///vacuolar membrane+++GO:0005794///Golgi apparatus+++GO:0005886///plasma membrane+++GO:0009506///plasmodesma+++GO:0016021///integral component of membrane+++GO:0046658///anchored component of plasma membrane		GO:0009611///response to wounding+++GO:0009617///response to bacterium+++GO:0009751///response to salicylic acid+++GO:0009816///defense response to bacterium, incompatible interaction+++GO:0042742///defense response to bacterium+++GO:0051607///defense response to virus+++GO:0071456///cellular response to hypoxia		FALSE					5.96	18.6367												376	0.684426		plas///plasma
LOC112728647	84.7879	0	66	0	PF01397///Terpene synthase, N-terminal domain+++PF03936///Terpene synthase family, metal binding domain	0.996238	FALSE	0	1.45902	0.000373	0.685393	0.937995	66	2		(3S,6E)-nerolidol synthase 1	GO:0005829///cytosol	GO:0000287///magnesium ion binding+++GO:0010333///terpene synthase activity	GO:0016114///terpenoid biosynthetic process		FALSE			00909///Sesquiterpenoid and triterpenoid biosynthesis	R08374///(2E,6E)-farnesyl-diphosphate diphosphate-lyase [(3S,6E)-nerolidol-forming] trans,trans-Farnesyl diphosphate + H2O <=> Nerolidol + Diphosphate	2.79333	11.1133												266	0.694983		cysk///cytoskeleton
LOC112706055	84.9091	0	66	0	PF14541///Xylanase inhibitor C-terminal+++PF14543///Xylanase inhibitor N-terminal	0.996238	FALSE	0	1.45902	0.000556	0.685393	0.921212	66	2	ENOG410XNV7///No_INFO+++KOG1339///aspartic-type endopeptidase activity	aspartic proteinase Asp1	GO:0016021///integral component of membrane	GO:0004190///aspartic-type endopeptidase activity	GO:0006508///proteolysis+++GO:0030163///protein catabolic process+++GO:0050832///defense response to fungus		FALSE					2.04667	9.03667												338	0.695976		extr///extracellular
LOC112784375	71.8769	0	65	0	PF00004///ATPase family associated with various cellular activities (AAA)+++PF14363///Domain associated at C-terminal with AAA	0.99617	FALSE	0	1.46721	0.00364079	0.681564	0.725481	65	2	COG0465///Acts as a processive, ATP-dependent zinc metallopeptidase for both cytoplasmic and membrane proteins. Plays a role in the quality control of integral membrane proteins+++KOG0743///respiratory chain complex III assembly	AAA-ATPase ASD, mitochondrial	GO:0005739///mitochondrion+++GO:0005783///endoplasmic reticulum+++GO:0016021///integral component of membrane+++GO:0031966///mitochondrial membrane	GO:0005524///ATP binding+++GO:0016887///ATPase activity	GO:0009409///response to cold+++GO:0009414///response to water deprivation+++GO:0009651///response to salt stress+++GO:0009737///response to abscisic acid+++GO:0010154///fruit development+++GO:0010431///seed maturation		FALSE	H00820///Bjornstad syndrome+++H01354///Leigh syndrome+++H02007///GRACILE syndrome+++H02086///Mitochondrial complex III deficiency				0.79	4.51333												1142	0.589155		cyto///cytosol
LOC112728283	83.0923	0	65	0	PF01370///NAD dependent epimerase/dehydratase family	0.99617	FALSE	0	1.46721	0.00116528	0.681564	0.870673	65	2		vestitone reductase		GO:0016491///oxidoreductase activity+++GO:0050662///coenzyme binding	GO:0006952///defense response+++GO:0009813///flavonoid biosynthetic process		FALSE			00943///Isoflavonoid biosynthesis	R07737///(3R,4R)-4'-methoxyisoflavan-2',4,7-triol:NADP+ 4-oxidoreductase (-)-Vestitone + NADPH + H+ <=> 7,2'-Dihydroxy-4'-methoxy-isoflavanol + NADP+	5.19333	20.5367												538	0.681084		cyto///cytosol
LOC112801348	84.5161	0	62	0	PF00195///Chalcone and stilbene synthases, N-terminal domain+++PF02797///Chalcone and stilbene synthases, C-terminal domain	0.995969	FALSE	0	1.4918	0.000312	0.67033	0.943416	62	2		chalcone synthase 6		GO:0016210///naringenin-chalcone synthase activity	GO:0009813///flavonoid biosynthetic process		FALSE		M00137///Flavanone biosynthesis, phenylalanine => naringenin	00941///Flavonoid biosynthesis+++04712///Circadian rhythm - plant	R01613///Malonyl-CoA:4-Coumaroyl-CoA malonyltransferase(cyclizing) p-Coumaroyl-CoA + 3 Malonyl-CoA <=> Naringenin chalcone + 4 CoA + 3 CO2+++R06568///malonyl-CoA:4-coumaroyl-CoA malonyltransferase (cyclizing, reducing) p-Coumaroyl-CoA + 3 Malonyl-CoA + NADPH + H+ <=> Isoliquiritigenin + 4 CoA + 3 CO2 + NADP+ + H2O+++R07987///malonyl-CoA:cinnamoyl-CoA malonyltransferase (cyclizing) Cinnamoyl-CoA +…	9.18	32.4933												214	0.692755		cyto///cytosol
LOC112755910	74.4194	0	62	0	PF00305///Lipoxygenase+++PF01477///PLAT/LH2 domain	0.995969	FALSE	0	1.4918	0.00312213	0.67033	0.738234	62	2	ENOG410IIW1///No_INFO+++ENOG410YN4N///No_INFO	linoleate 13S-lipoxygenase 2-1, chloroplastic	GO:0009534///chloroplast thylakoid+++GO:0009570///chloroplast stroma	GO:0016165///linoleate 13S-lipoxygenase activity+++GO:0046872///metal ion binding	GO:0010597///green leaf volatile biosynthetic process+++GO:0031408///oxylipin biosynthetic process		FALSE		M00113///Jasmonic acid biosynthesis	00591///Linoleic acid metabolism+++00592///alpha-Linolenic acid metabolism	R03626///Linoleate:oxygen 13-oxidoreductase Linoleate + Oxygen <=> (9Z,11E)-(13S)-13-Hydroperoxyoctadeca-9,11-dienoic acid+++R07864///No_INFO (9Z,12Z,15Z)-Octadecatrienoic acid + Oxygen <=> 9(S)-HPOT+++R07869///No_INFO (9Z,12Z,15Z)-Octadecatrienoic acid + Oxygen <=> 13(S)-HPOT	3.45333	13.3767												990	0.609995		nucl///nucleus
LOC112696761	85.2097	0	62	0	PF03168///Late embryogenesis abundant protein	0.995969	FALSE	0	1.4918	0.000422	0.67033	0.931253	62	2	ENOG410IXCV///No_INFO+++ENOG410YGQV///No_INFO	NDR1/HIN1-like protein 10	GO:0009506///plasmodesma+++GO:0009507///chloroplast+++GO:0016021///integral component of membrane+++GO:0046658///anchored component of plasma membrane		GO:0010150///leaf senescence+++GO:0051607///defense response to virus+++GO:0051707///response to other organism		FALSE					2.74667	10.55												260	0.69844		plas///plasma
LOC112715718	86	0	62	0	PF03171///2OG-Fe(II) oxygenase superfamily+++PF14226///non-haem dioxygenase in morphine synthesis N-terminal	0.995969	FALSE	0	1.4918	0.00111715	0.67033	0.867266	62	2	COG3491///Belongs to the iron ascorbate-dependent oxidoreductase family+++KOG0143///oxidoreductase activity	protein DOWNY MILDEW RESISTANCE 6		GO:0033759///flavone synthase activity+++GO:0034785///salicylate 5-hydroxylase activity+++GO:0046872///metal ion binding+++GO:0051213///dioxygenase activity	GO:0002229///defense response to oomycetes+++GO:0002239///response to oomycetes+++GO:0009617///response to bacterium+++GO:0009620///response to fungus+++GO:0009751///response to salicylic acid+++GO:0009813///flavonoid biosynthetic process+++GO:0010150///leaf senescence+++GO:0042742///defense response to bacterium+++GO:0046244///salicylic acid catabolic process+++GO:0071456///cellular response to …		FALSE					20.7267	42.35												502	0.704918		cyto_nucl///cytosol
LOC112723127	86.5	0	62	0	PF00407///Pathogenesis-related protein Bet v I family	0.995969	FALSE	0	1.4918	0.00021	0.67033	0.958223	62	2		pathogenesis-related protein 2		GO:0004864///protein phosphatase inhibitor activity+++GO:0010427///abscisic acid binding+++GO:0038023///signaling receptor activity	GO:0006952///defense response+++GO:0009607///response to biotic stimulus+++GO:0009738///abscisic acid-activated signaling pathway		FALSE					19.4867	44.8033												158	0.709016		cyto///cytosol
LOC112782347	87.1803	0	61	0	PF00560///Leucine Rich Repeat+++PF13516///Leucine Rich repeat+++PF13855///Leucine rich repeat	0.995902	FALSE	0	1.5	0.00029	0.666667	0.95082	61	2		receptor-like protein EIX2	GO:0016021///integral component of membrane				FALSE					4.37667	12.36												180	0.714593		E.R.///endoplasmic
LOC112766690	85.4426	0	61	0	PF00183///Hsp90 protein+++PF02518///Histidine kinase-, DNA gyrase B-, and HSP90-like ATPase	0.995902	FALSE	0	1.5	0.000198	0.666667	0.960109	61	2		endoplasmin homolog	GO:0005788///endoplasmic reticulum lumen	GO:0005524///ATP binding+++GO:0051082///unfolded protein binding	GO:0006457///protein folding		FALSE			04141///Protein processing in endoplasmic reticulum+++04626///Plant-pathogen interaction		33.7133	73.9533												146	0.700349		extr///extracellular
LOC112705649	86	0	60	0	PF00183///Hsp90 protein+++PF02518///Histidine kinase-, DNA gyrase B-, and HSP90-like ATPase	0.995834	FALSE	0	1.5082	0.00016	0.663043	0.966102	60	2		endoplasmin homolog	GO:0005788///endoplasmic reticulum lumen	GO:0005524///ATP binding+++GO:0051082///unfolded protein binding	GO:0006457///protein folding		FALSE			04141///Protein processing in endoplasmic reticulum+++04626///Plant-pathogen interaction		30.5367	62.5033												120	0.704918		extr///extracellular
LOC112751518	86.2667	0	60	0	PF00197///Trypsin and protease inhibitor	0.995834	FALSE	0	1.5082	0.000212	0.663043	0.957062	60	2		miraculin-like		GO:0004866///endopeptidase inhibitor activity			FALSE					1.97333	8.47333												152	0.707104		extr///extracellular
LOC112751830	86.7	0	60	0	PF00168///C2 domain	0.995834	FALSE	0	1.5082	0.000179	0.663043	0.962712	60	2		protein SRC2 homolog					FALSE					13.5533	75.2733												132	0.710656		mito///mitochondria
LOC112785050	71.9833	0	60	0	PF00004///ATPase family associated with various cellular activities (AAA)+++PF14363///Domain associated at C-terminal with AAA	0.995834	FALSE	0	1.5082	0.00220319	0.663043	0.774011	60	2	COG0465///Acts as a processive, ATP-dependent zinc metallopeptidase for both cytoplasmic and membrane proteins. Plays a role in the quality control of integral membrane proteins+++KOG0743///respiratory chain complex III assembly	AAA-ATPase At3g28580	GO:0005783///endoplasmic reticulum+++GO:0016021///integral component of membrane	GO:0005524///ATP binding+++GO:0016887///ATPase activity	GO:0000304///response to singlet oxygen+++GO:0009737///response to abscisic acid		FALSE	H00820///Bjornstad syndrome+++H01354///Leigh syndrome+++H02007///GRACILE syndrome+++H02086///Mitochondrial complex III deficiency				1.30333	6.61333												800	0.590027		mito///mitochondria
LOC112701841	68.3051	0	59	0	PF00560///Leucine Rich Repeat+++PF08263///Leucine rich repeat N-terminal domain+++PF13855///Leucine rich repeat	0.995767	FALSE	0	1.51639	0.00248997	0.659459	0.758621	59	2	COG4886///regulation of response to stimulus+++KOG0619///regulation of response to stimulus	receptor-like protein 9DC3	GO:0005886///plasma membrane+++GO:0016021///integral component of membrane				FALSE	H00523///Noonan syndrome and related disorders+++H02191///Noonan-like syndrome with loose anagen hair				0.846667	3.07												826	0.559878		plas///plasma
LOC112697113	87.2712	0	59	0	PF01565///FAD binding domain +++PF09265///Cytokinin dehydrogenase 1, FAD and cytokinin binding	0.995767	FALSE	0	1.51639	0.000339	0.659459	0.948568	59	2	COG0277///FAD linked oxidase domain protein+++KOG1231///cytokinin dehydrogenase activity	cytokinin dehydrogenase 2	GO:0005773///vacuole+++GO:0005783///endoplasmic reticulum	GO:0008131///primary amine oxidase activity+++GO:0019139///cytokinin dehydrogenase activity+++GO:0071949///FAD binding	GO:0009823///cytokinin catabolic process		FALSE			00908///Zeatin biosynthesis	R05708///N6-dimethylallyladenine:(acceptor) oxidoreductase N6-(Delta2-Isopentenyl)-adenine + H2O + Acceptor <=> Adenine + 3-Methyl-2-butenal + Reduced acceptor	0.453333	2.74												176	0.715338		extr///extracellular
LOC112751484	87.4746	0	59	0	PF00931///NB-ARC domain+++PF01582///TIR domain	0.995767	FALSE	0	1.51639	0.000251	0.659459	0.947984	59	2		TMV resistance protein N		GO:0043531///ADP binding+++GO:0050135///NAD(P)+ nucleosidase activity+++GO:0061809///NAD+ nucleotidase, cyclic ADP-ribose generating	GO:0006952///defense response+++GO:0007165///signal transduction		FALSE	H00523///Noonan syndrome and related disorders+++H02191///Noonan-like syndrome with loose anagen hair		04626///Plant-pathogen interaction		0.633333	2.07667												178	0.717005		nucl///nucleus
LOC112741587	86.0508	0	59	0	PF00195///Chalcone and stilbene synthases, N-terminal domain+++PF02797///Chalcone and stilbene synthases, C-terminal domain	0.995767	FALSE	0	1.51639	0.000299	0.659459	0.941555	59	2		chalcone synthase		GO:0016747///transferase activity, transferring acyl groups other than amino-acyl groups	GO:0009058///biosynthetic process	IPR001099///Chalcone/stilbene synthase, N-terminal+++IPR011141///Polyketide synthase, type III+++IPR012328///Chalcone/stilbene synthase, C-terminal+++IPR016039///Thiolase-like+++IPR018088///Chalcone/stilbene synthase, active site	FALSE		M00137///Flavanone biosynthesis, phenylalanine => naringenin	00941///Flavonoid biosynthesis+++04712///Circadian rhythm - plant	R01613///Malonyl-CoA:4-Coumaroyl-CoA malonyltransferase(cyclizing) p-Coumaroyl-CoA + 3 Malonyl-CoA <=> Naringenin chalcone + 4 CoA + 3 CO2+++R06568///malonyl-CoA:4-coumaroyl-CoA malonyltransferase (cyclizing, reducing) p-Coumaroyl-CoA + 3 Malonyl-CoA + NADPH + H+ <=> Isoliquiritigenin + 4 CoA + 3 CO2 + NADP+ + H2O+++R07987///malonyl-CoA:cinnamoyl-CoA malonyltransferase (cyclizing) Cinnamoyl-CoA +…	1.7	7.73667												200	0.705335		cyto///cytosol
LOC112705363	69.1552	0	58	0		0.9957	FALSE	0	1.52459	0.00213904	0.655914	0.77193	58	2							FALSE																		754	0.566846
LOC112744722	69.2069	0	58	0		0.9957	FALSE	0	1.52459	0.00235368	0.655914	0.765275	58	2							FALSE																		776	0.56727
LOC112733729	86.0175	0	57	0	PF14541///Xylanase inhibitor C-terminal+++PF14543///Xylanase inhibitor N-terminal	0.995633	FALSE	0	1.53279	0.000307	0.652406	0.942356	57	2		aspartic proteinase PCS1		GO:0004190///aspartic-type endopeptidase activity			FALSE					4.20667	10.7067												184	0.705062		extr///extracellular
LOC112769139	71.4035	0	57	0	PF00004///ATPase family associated with various cellular activities (AAA)+++PF02861///Clp amino terminal domain, pathogenicity island component+++PF07724///AAA domain (Cdc48 subfamily)+++PF10431///C-terminal, D2-small domain, of ClpB protein +++PF17871///AAA lid domain	0.995633	FALSE	0	1.53279	0.00170057	0.652406	0.799499	57	2	COG0542///response to heat+++KOG1051///ATP binding	chaperone protein ClpD, chloroplastic	GO:0009507///chloroplast+++GO:0009536///plastid+++GO:0009570///chloroplast stroma+++GO:0009941///chloroplast envelope	GO:0005524///ATP binding+++GO:0016887///ATPase activity	GO:0019538///protein metabolic process+++GO:0065003///protein-containing complex assembly		FALSE					2.59333	8.69667												640	0.585275		mito///mitochondria
LOC112802593	85.4035	0	57	0	PF00337///Galactoside-binding lectin+++PF01762///Galactosyltransferase	0.995633	FALSE	0	1.53279	0.000378	0.652406	0.929198	57	2	ENOG410ZZ1B///No_INFO+++KOG2287///galactosyltransferase activity	hydroxyproline O-galactosyltransferase GALT6	GO:0000139///Golgi membrane+++GO:0005794///Golgi apparatus+++GO:0016021///integral component of membrane	GO:0030246///carbohydrate binding+++GO:1990714///hydroxyproline O-galactosyltransferase activity	GO:0010405///arabinogalactan protein metabolic process+++GO:0018258///protein O-linked glycosylation via hydroxyproline+++GO:0048354///mucilage biosynthetic process involved in seed coat development+++GO:1900056///negative regulation of leaf senescence		FALSE					2.65333	6.42												226	0.700029		extr///extracellular
LOC112779161	85.4211	0	57	0	PF00069///Protein kinase domain	0.995633	FALSE	0	1.53279	0.000208	0.652406	0.95614	57	2		rust resistance kinase Lr10-like	GO:0005886///plasma membrane+++GO:0016021///integral component of membrane	GO:0004674///protein serine/threonine kinase activity+++GO:0005524///ATP binding			FALSE	H00096///Defects of toll-like receptor signaling				1.62	4.5												140	0.700173		cyto///cytosol
LOC112728919	86.0877	0	57	0	PF00314///Thaumatin family	0.995633	FALSE	0	1.53279	0.000857	0.652406	0.890351	57	2		thaumatin-like protein 1b	GO:0005576///extracellular region	GO:0019863///IgE binding+++GO:0042973///glucan endo-1,3-beta-D-glucosidase activity	GO:0008152///metabolic process		FALSE	H00096///Defects of toll-like receptor signaling				27.4433	93.2367												350	0.705637
LOC112703541	87	0	57	0	PF00407///Pathogenesis-related protein Bet v I family	0.995633	FALSE	0	1.53279	0.000125	0.652406	0.970551	57	2		pathogenesis-related protein 2-like	GO:0005829///cytosol	GO:0004540///ribonuclease activity+++GO:0004864///protein phosphatase inhibitor activity+++GO:0005509///calcium ion binding+++GO:0010427///abscisic acid binding+++GO:0038023///signaling receptor activity+++GO:0044373///cytokinin binding+++GO:1904408///melatonin binding	GO:0006952///defense response+++GO:0009607///response to biotic stimulus+++GO:0009738///abscisic acid-activated signaling pathway+++GO:0090501///RNA phosphodiester bond hydrolysis		FALSE					15.4767	45.0033												94	0.713115		cyto///cytosol
LOC112802891	88.0714	0	56	0	PF00168///C2 domain	0.995566	FALSE	0	1.54098	0.00023	0.648936	0.967532	56	2		protein SRC2 homolog					FALSE					12.12	63.41												100	0.721897		plas///plasma
LOC112737595	69.5714	0	56	0	PF00069///Protein kinase domain+++PF00954///S-locus glycoprotein domain+++PF01453///D-mannose binding lectin+++PF08276///PAN-like domain	0.995566	FALSE	0	1.54098	0.00157867	0.648936	0.805195	56	2	ENOG410IFSD///No_INFO+++ENOG410YEQP///No_INFO	G-type lectin S-receptor-like serine/threonine-protein kinase At2g19130	GO:0005886///plasma membrane+++GO:0016021///integral component of membrane	GO:0004674///protein serine/threonine kinase activity+++GO:0005516///calmodulin binding+++GO:0005524///ATP binding+++GO:0030246///carbohydrate binding	GO:0048544///recognition of pollen		FALSE	H00096///Defects of toll-like receptor signaling				10.2167	27.28												600	0.570258		extr_plas///extracellular
LOC112737179	86.0179	0	56	0	PF00332///Glycosyl hydrolases family 17	0.995566	FALSE	0	1.54098	0.00058	0.648936	0.918831	56	2	ENOG410IH05///No_INFO+++ENOG410YAHP///No_INFO	glucan endo-1,3-beta-glucosidase-like	GO:0046658///anchored component of plasma membrane	GO:0042973///glucan endo-1,3-beta-D-glucosidase activity	GO:0005975///carbohydrate metabolic process+++GO:0006952///defense response+++GO:0009607///response to biotic stimulus		FALSE			00500///Starch and sucrose metabolism	R00308///1,3-beta-D-Glucan glucanohydrolase 1,3-beta-D-Glucan + H2O <=> D-Glucose + 1,3-beta-D-Glucan+++R03115///1,3-beta-Glucan glucohydrolase 1,3-beta-D-Glucan + H2O <=> 1,3-beta-D-Glucan + alpha-D-Glucose	3.88333	12.0433												250	0.705064		E.R.///endoplasmic
LOC112779318	86.7273	0	55	0	PF00043///Glutathione S-transferase, C-terminal domain+++PF02798///Glutathione S-transferase, N-terminal domain	0.995499	FALSE	0	1.54918	0.000467	0.645503	0.927946	55	2		probable glutathione S-transferase	GO:0005737///cytoplasm	GO:0004364///glutathione transferase activity	GO:0006749///glutathione metabolic process+++GO:0009734///auxin-activated signaling pathway		FALSE			00480///Glutathione metabolism	R03522///RX:glutathione R-transferase RX + Glutathione <=> Halide + R-S-Glutathione+++R07002///(1R)-hydroxy-(2R)-glutathionyl-1,2-dihydronaphthalene glutathione-lyase (epoxide-forming) (1R,2S)-Naphthalene 1,2-oxide + Glutathione <=> (1R)-Hydroxy-(2R)-glutathionyl-1,2-dihydronaphthalene+++R07003///(1R)-glutathionyl-(2R)-hydroxy-1,2-dihydronaphthalene glutathione-lyase (epoxide-forming) (1S,2R)-Nap…	2.5	9.88												214	0.710879		cyto///cytosol
LOC112743667	70.1321	0	53	0	PF02458///Transferase family	0.995364	FALSE	0	1.56557	0.00123396	0.638743	0.828012	53	2	ENOG410IISU///No_INFO+++ENOG410ZBAM///No_INFO	malonyl-CoA:anthocyanidin 5-O-glucoside-6''-O-malonyltransferase		GO:0050736///O-malonyltransferase activity	GO:0009718///anthocyanin-containing compound biosynthetic process		FALSE			00943///Isoflavonoid biosynthesis+++00944///Flavone and flavonol biosynthesis	R04618///malonyl-CoA:flavone-7-O-beta-D-glucoside 6''-O-malonyltransferase Malonyl-CoA + Apigenin 7-O-[beta-D-apiosyl-(1->2)-beta-D-glucoside] <=> CoA + Malonylapiin+++R06796///malonyl-CoA:isoflavone-7-O-beta-D-glucoside 6''-O-malonyltransferase Biochanin A-beta-D-glucoside + Malonyl-CoA <=> Biochanin A 7-O-(6-O-malonyl-beta-D-glucoside) + CoA+++R07719///malonyl-CoA:isoflavone-7-O-beta-D-glucosid…	1.05667	6.61667												474	0.574853		nucl///nucleus
LOC112747680	69.6981	0	53	0	PF01490///Transmembrane amino acid transporter protein	0.995364	FALSE	0	1.56557	0.00102318	0.638743	0.842525	53	2	COG0814///amino acid+++KOG1303///amino acid transport	lysine histidine transporter-like 8	GO:0005886///plasma membrane+++GO:0016021///integral component of membrane	GO:0015171///amino acid transmembrane transporter activity	GO:0003333///amino acid transmembrane transport		FALSE			04144///Endocytosis		11.2533	35.28												434	0.571296
LOC112714662	87.1698	0	53	0	PF07887///Calmodulin binding protein-like	0.995364	FALSE	0	1.56557	0.000207	0.638743	0.954282	53	2	ENOG410IJDW///No_INFO+++ENOG4111EYI///No_INFO	calmodulin-binding protein 60 B	GO:0005634///nucleus	GO:0003700///DNA-binding transcription factor activity+++GO:0005516///calmodulin binding+++GO:0043565///sequence-specific DNA binding	GO:0080142///regulation of salicylic acid biosynthetic process		FALSE					4.97333	10.5767												126	0.714507		nucl///nucleus
LOC112747654	89.5094	0	53	0	PF03018///Dirigent-like protein	0.995364	FALSE	0	1.56557	3.27e-05	0.638743	0.990566	53	2		dirigent protein 19-like	GO:0016021///integral component of membrane+++GO:0048046///apoplast				FALSE					40.77	91.3433												26	0.733684
LOC112766761	70.7647	0	51	0	PF08263///Leucine rich repeat N-terminal domain+++PF13516///Leucine Rich repeat+++PF13855///Leucine rich repeat	0.99523	FALSE	0	1.58197	0.000981	0.632124	0.850196	51	2	COG4886///regulation of response to stimulus+++KOG0619///regulation of response to stimulus	receptor like protein 22	GO:0005886///plasma membrane+++GO:0016021///integral component of membrane				FALSE	H00523///Noonan syndrome and related disorders+++H02191///Noonan-like syndrome with loose anagen hair				0.716667	2.48667												382	0.580039		golg///Golgi
LOC112732449	70.36	0	50	0	PF03106///WRKY DNA -binding domain	0.995163	FALSE	0	1.59016	0.000812	0.628866	0.865306	50	2	ENOG410IM0H///No_INFO+++ENOG410YZU1///No_INFO	probable WRKY transcription factor 41	GO:0005634///nucleus+++GO:0009507///chloroplast	GO:0003677///DNA binding+++GO:0003700///DNA-binding transcription factor activity+++GO:0043565///sequence-specific DNA binding+++GO:0044212///transcription regulatory region DNA binding	GO:0009617///response to bacterium+++GO:0009751///response to salicylic acid+++GO:0009816///defense response to bacterium, incompatible interaction+++GO:0010150///leaf senescence+++GO:0010193///response to ozone+++GO:0010200///response to chitin+++GO:0031347///regulation of defense response+++GO:0042542///response to hydrogen peroxide+++GO:0042742///defense response to bacterium+++GO:0045893///po…		FALSE			04626///Plant-pathogen interaction		5.17	16.84												330	0.576721		cyto_nucl///cytosol
LOC112776177	75.28	0	50	0		0.995163	FALSE	0	1.59016	0.00114239	0.628866	0.82449	50	2	ENOG410XPTR///No_INFO+++KOG0637///sucrose transmembrane transporter activity	sucrose transport protein SUC2	GO:0005634///nucleus+++GO:0005773///vacuole+++GO:0005886///plasma membrane+++GO:0005887///integral component of plasma membrane+++GO:0016020///membrane	GO:0008506///sucrose:proton symporter activity	GO:0005985///sucrose metabolic process		FALSE	H00168///Oculocutaneous albinism				2.32	6.6												430	0.617049		plas///plasma
LOC112748315	88.22	0	50	0	PF00689///Cation transporting ATPase, C-terminus+++PF00690///Cation transporter/ATPase, N-terminus+++PF12515///Ca2+-ATPase N terminal autoinhibitory domain	0.995163	FALSE	0	1.59016	0.000128	0.628866	0.968163	50	2	ENOG410XNNC///No_INFO+++KOG0204///calcium-transporting ATPase activity	calcium-transporting ATPase 2, plasma membrane-type	GO:0005886///plasma membrane+++GO:0016021///integral component of membrane+++GO:0043231///intracellular membrane-bounded organelle	GO:0005388///calcium-transporting ATPase activity+++GO:0005516///calmodulin binding+++GO:0005524///ATP binding+++GO:0019829///cation-transporting ATPase activity+++GO:0046872///metal ion binding	GO:0009555///pollen development		FALSE	H00844///Familial benign chronic pemphigus				5.74	15.02												78	0.723115		plas///plasma
LOC112714842	75.7551	0	49	0	PF03060///Nitronate monooxygenase	0.995095	FALSE	0	1.59836	0.00163601	0.625641	0.789116	49	2		NADH:quinone reductase		GO:0018580///nitronate monooxygenase activity			FALSE	H00058///Amyotrophic lateral sclerosis (ALS)		04146///Peroxisome+++04213///Longevity regulating pathway - multiple species		2.72667	19.4867												496	0.620943		cyto_nucl///cytosol
LOC112705997	76	0	48	0		0.995028	FALSE	0	1.60656	0.000737	0.622449	0.868794	48	2							FALSE																		296	0.622951
LOC112769786	70.5833	0	48	0		0.995028	FALSE	0	1.60656	0.000624	0.622449	0.880319	48	2							FALSE																		270	0.578552
LOC112775257	67.4375	0	48	0	PF00005///ABC transporter+++PF01061///ABC-2 type transporter+++PF08370///Plant PDR ABC transporter associated+++PF14510///ABC-transporter N-terminal	0.995028	FALSE	0	1.60656	0.000538	0.622449	0.890957	48	2		ABC transporter G family member 36	GO:0005886///plasma membrane+++GO:0016021///integral component of membrane	GO:0005524///ATP binding+++GO:0016887///ATPase activity	GO:0006952///defense response		FALSE					1.78667	5.27333												246	0.552766		plas///plasma
LOC112741237	68.1042	0	48	0	PF03106///WRKY DNA -binding domain	0.995028	FALSE	0	1.60656	0.000529	0.622449	0.891844	48	2	ENOG410IENH///No_INFO+++ENOG410YDVM///No_INFO	probable WRKY transcription factor 31	GO:0005634///nucleus	GO:0003700///DNA-binding transcription factor activity+++GO:0043565///sequence-specific DNA binding+++GO:0044212///transcription regulatory region DNA binding	GO:0009873///ethylene-activated signaling pathway+++GO:0010200///response to chitin+++GO:0016036///cellular response to phosphate starvation+++GO:0045892///negative regulation of transcription, DNA-templated+++GO:0080169///cellular response to boron-containing substance deprivation		FALSE	H00264///Charcot-Marie-Tooth disease+++H00779///Usher syndrome (US)+++H02095///Perrault syndrome		00970///Aminoacyl-tRNA biosynthesis	R03655///L-Histidine:tRNA(His) ligase (AMP-forming) ATP + L-Histidine + tRNA(His) <=> AMP + Diphosphate + L-Histidyl-tRNA(His)	21.36	59.0767												244	0.558231		nucl///nucleus
LOC112697297	71.2292	0	48	0	PF03106///WRKY DNA -binding domain	0.995028	FALSE	0	1.60656	0.000495	0.622449	0.898936	48	2	ENOG410IVG2///No_INFO+++ENOG4112BTF///No_INFO	probable WRKY transcription factor 33	GO:0005634///nucleus	GO:0003700///DNA-binding transcription factor activity+++GO:0043565///sequence-specific DNA binding+++GO:0044212///transcription regulatory region DNA binding+++GO:0046872///metal ion binding	GO:0006970///response to osmotic stress+++GO:0009408///response to heat+++GO:0009409///response to cold+++GO:0009414///response to water deprivation+++GO:0009627///systemic acquired resistance+++GO:0009651///response to salt stress+++GO:0010120///camalexin biosynthetic process+++GO:0010200///response to chitin+++GO:0010508///positive regulation of autophagy+++GO:0034605///cellular response to hea…		FALSE			04016///MAPK signaling pathway - plant+++04626///Plant-pathogen interaction		1.38	7.09333												228	0.583846		nucl///nucleus
LOC112784753	67.3617	0	47	0	PF00201///UDP-glucoronosyl and UDP-glucosyl transferase	0.994961	FALSE	0	1.61475	0.000451	0.619289	0.902868	47	2	COG1819///transferase activity, transferring hexosyl groups+++KOG1192///transferase activity, transferring hexosyl groups	UDP-glycosyltransferase 83A1-like	GO:0043231///intracellular membrane-bounded organelle	GO:0008194///UDP-glycosyltransferase activity+++GO:0016758///transferase activity, transferring hexosyl groups			FALSE					0.33	3.44333												210	0.552145
LOC112711395	67.7021	0	47	0	PF02852///Pyridine nucleotide-disulphide oxidoreductase, dimerisation domain+++PF07992///Pyridine nucleotide-disulphide oxidoreductase	0.994961	FALSE	0	1.61475	0.000451	0.619289	0.902868	47	2		glutathione reductase, cytosolic	GO:0005623///cell+++GO:0005737///cytoplasm	GO:0004362///glutathione-disulfide reductase activity+++GO:0009055///electron transfer activity+++GO:0050660///flavin adenine dinucleotide binding+++GO:0050661///NADP binding	GO:0006749///glutathione metabolic process+++GO:0045454///cell redox homeostasis		FALSE			00480///Glutathione metabolism	R00094///glutathione:NAD+ oxidoreductase 2 Glutathione + NAD+ <=> Glutathione disulfide + NADH + H++++R00115///glutathione:NADP+ oxidoreductase 2 Glutathione + NADP+ <=> Glutathione disulfide + NADPH + H+	4.08	15.1												210	0.554935		cyto///cytosol
LOC112703527	88.0426	0	47	0	PF00407///Pathogenesis-related protein Bet v I family	0.994961	FALSE	0	1.61475	0.000644	0.619289	0.893617	47	2		class 10 plant pathogenesis-related protein 2E	GO:0005829///cytosol	GO:0004540///ribonuclease activity+++GO:0004864///protein phosphatase inhibitor activity+++GO:0005509///calcium ion binding+++GO:0010427///abscisic acid binding+++GO:0038023///signaling receptor activity+++GO:0044373///cytokinin binding+++GO:1904408///melatonin binding	GO:0006952///defense response+++GO:0009607///response to biotic stimulus+++GO:0009738///abscisic acid-activated signaling pathway+++GO:0090501///RNA phosphodiester bond hydrolysis		FALSE					127.023	362.44												230	0.72166		cyto///cytosol
LOC112755200	70.6809	0	47	0	PF03106///WRKY DNA -binding domain	0.994961	FALSE	0	1.61475	0.00037	0.619289	0.914894	47	2	ENOG410IVG2///No_INFO+++ENOG4112BTF///No_INFO	probable WRKY transcription factor 33	GO:0005634///nucleus	GO:0003700///DNA-binding transcription factor activity+++GO:0043565///sequence-specific DNA binding+++GO:0044212///transcription regulatory region DNA binding+++GO:0046872///metal ion binding	GO:0006970///response to osmotic stress+++GO:0009408///response to heat+++GO:0009409///response to cold+++GO:0009414///response to water deprivation+++GO:0009627///systemic acquired resistance+++GO:0009651///response to salt stress+++GO:0010120///camalexin biosynthetic process+++GO:0010200///response to chitin+++GO:0010508///positive regulation of autophagy+++GO:0034605///cellular response to hea…		FALSE			04016///MAPK signaling pathway - plant+++04626///Plant-pathogen interaction		1.23667	6.51667												184	0.579351		extr///extracellular
LOC112802920	89.587	0	46	0	PF00403///Heavy-metal-associated domain	0.994894	FALSE	0	1.62295	7.48e-05	0.616162	0.978744	46	2	COG2608///mercury ion transmembrane transporter activity+++KOG1603///cellular transition metal ion homeostasis	heavy metal-associated isoprenylated plant protein 39		GO:0046872///metal ion binding	GO:0030001///metal ion transport		FALSE	H00096///Defects of toll-like receptor signaling				54.7567	128.21												44	0.734319		extr///extracellular
LOC112705930	64.5778	0	45	0	PF00069///Protein kinase domain	0.994827	FALSE	0	1.63115	0.00042	0.613065	0.90404	45	2		rust resistance kinase Lr10	GO:0005886///plasma membrane+++GO:0016021///integral component of membrane	GO:0004674///protein serine/threonine kinase activity+++GO:0005524///ATP binding			FALSE	H00096///Defects of toll-like receptor signaling				1.85667	8.11												190	0.529326		plas///plasma
LOC112797890	66.4318	0	44	0	PF07714///Protein tyrosine kinase+++PF12819///Malectin-like domain	0.994759	FALSE	0	1.63934	0.000321	0.61	0.920719	44	2	COG0515///protein kinase activity+++KOG1187///protein serine/threonine kinase activity	receptor-like protein kinase FERONIA	GO:0005886///plasma membrane+++GO:0009506///plasmodesma+++GO:0016021///integral component of membrane+++GO:0043680///filiform apparatus	GO:0004672///protein kinase activity+++GO:0004674///protein serine/threonine kinase activity+++GO:0005524///ATP binding	GO:0009723///response to ethylene+++GO:0009738///abscisic acid-activated signaling pathway+++GO:0009741///response to brassinosteroid+++GO:0009742///brassinosteroid mediated signaling pathway+++GO:0009788///negative regulation of abscisic acid-activated signaling pathway+++GO:0009791///post-embryonic development+++GO:0009873///ethylene-activated signaling pathway+++GO:0010118///stomatal movement+…		FALSE	H00096///Defects of toll-like receptor signaling				5.78333	15.7567												150	0.544523		plas///plasma
LOC112755784	63.1628	0	43	0	PF03106///WRKY DNA -binding domain	0.994692	FALSE	0	1.64754	0.000304	0.606965	0.921373	43	2	ENOG410IXIT///No_INFO+++ENOG410YHES///No_INFO	probable WRKY transcription factor 40	GO:0005634///nucleus	GO:0003700///DNA-binding transcription factor activity+++GO:0043565///sequence-specific DNA binding+++GO:0044212///transcription regulatory region DNA binding	GO:0002237///response to molecule of bacterial origin+++GO:0009611///response to wounding+++GO:0009751///response to salicylic acid+++GO:0010200///response to chitin+++GO:0031347///regulation of defense response+++GO:0042742///defense response to bacterium+++GO:0045892///negative regulation of transcription, DNA-templated+++GO:0050832///defense response to fungus		FALSE			04626///Plant-pathogen interaction		1.00333	8.21												142	0.517728		nucl///nucleus
LOC112706717	84.5349	0	43	0	PF07714///Protein tyrosine kinase+++PF08263///Leucine rich repeat N-terminal domain	0.994692	FALSE	0	1.64754	0.00112968	0.606965	0.795127	43	2	COG0515///protein kinase activity+++COG4886///regulation of response to stimulus+++ENOG410IIFJ///No_INFO	probable leucine-rich repeat receptor-like protein kinase At5g49770	GO:0009536///plastid+++GO:0016021///integral component of membrane	GO:0004674///protein serine/threonine kinase activity+++GO:0005524///ATP binding			FALSE	H00096///Defects of toll-like receptor signaling				2.91333	9.08667												370	0.692909		plas///plasma
LOC112712525	69.5349	0	43	0		0.994692	FALSE	0	1.64754	0.000572	0.606965	0.880399	43	2	ENOG410XPTR///No_INFO+++KOG0637///sucrose transmembrane transporter activity	sucrose transport protein SUC2	GO:0005634///nucleus+++GO:0005773///vacuole+++GO:0005886///plasma membrane+++GO:0005887///integral component of plasma membrane+++GO:0016020///membrane	GO:0008506///sucrose:proton symporter activity	GO:0005985///sucrose metabolic process		FALSE	H00168///Oculocutaneous albinism				0.333333	2.15667												216	0.569958		plas///plasma
LOC112795935	63.3256	0	43	0	PF03106///WRKY DNA -binding domain	0.994692	FALSE	0	1.64754	0.000291	0.606965	0.924695	43	2	ENOG410IENH///No_INFO+++ENOG410YDVM///No_INFO	probable WRKY transcription factor 31	GO:0005634///nucleus	GO:0003700///DNA-binding transcription factor activity+++GO:0043565///sequence-specific DNA binding+++GO:0044212///transcription regulatory region DNA binding	GO:0009873///ethylene-activated signaling pathway+++GO:0010200///response to chitin+++GO:0016036///cellular response to phosphate starvation+++GO:0045892///negative regulation of transcription, DNA-templated+++GO:0080169///cellular response to boron-containing substance deprivation		FALSE	H00264///Charcot-Marie-Tooth disease+++H00779///Usher syndrome (US)+++H02095///Perrault syndrome		00970///Aminoacyl-tRNA biosynthesis	R03655///L-Histidine:tRNA(His) ligase (AMP-forming) ATP + L-Histidine + tRNA(His) <=> AMP + Diphosphate + L-Histidyl-tRNA(His)	13.3367	41.8033												136	0.519062		nucl///nucleus
LOC112709958	65.5814	0	43	0	PF00005///ABC transporter+++PF01061///ABC-2 type transporter+++PF08370///Plant PDR ABC transporter associated+++PF14510///ABC-transporter N-terminal	0.994692	FALSE	0	1.64754	0.000314	0.606965	0.919158	43	2		ABC transporter G family member 36	GO:0005886///plasma membrane+++GO:0016021///integral component of membrane	GO:0005524///ATP binding+++GO:0016887///ATPase activity	GO:0006952///defense response		FALSE					3.35667	11.7267												146	0.537552		plas///plasma
LOC112784330	72.3721	0	43	0	PF00201///UDP-glucoronosyl and UDP-glucosyl transferase	0.994692	FALSE	0	1.64754	0.000948	0.606965	0.839424	43	2		abscisate beta-glucosyltransferase		GO:0016740///transferase activity+++GO:0016757///transferase activity, transferring glycosyl groups+++GO:0016758///transferase activity, transferring hexosyl groups		IPR002213///UDP-glucuronosyl/UDP-glucosyltransferase+++IPR035595///UDP-glycosyltransferase family, conserved site	FALSE			00906///Carotenoid biosynthesis	R07575///UDP-D-glucose:abscisate beta-D-glucosyltransferase Abscisate + UDP-glucose <=> Abscisic acid glucose ester + UDP	2.37333	8.28333												290	0.593214	[A0A444X3D3_ARAHY|Unreviewed]RecName: Full=Glycosyltransferase {ECO:0000256|RuleBase:RU362057}; EC=2.4.1.- {ECO:0000256|RuleBase:RU362057};	cyto///cytosol
LOC112764910	94.2143	0	42	0	PF00847///AP2 domain	0.994625	FALSE	0	1.65574	8.35e-05	0.60396	0.974448	42	2	ENOG410IYB6///No_INFO+++ENOG410YQGI///No_INFO	pathogenesis-related genes transcriptional activator PTI6	GO:0005634///nucleus	GO:0003677///DNA binding+++GO:0003700///DNA-binding transcription factor activity	GO:0006952///defense response		FALSE			04626///Plant-pathogen interaction		3.03667	10.2433												44	0.772248		nucl///nucleus
LOC112764173	70.95	0	40	0	PF18044///CCCH-type zinc finger	0.994491	FALSE	0	1.67213	0.000188	0.598039	0.942308	40	2	ENOG410XR0Z///No_INFO+++KOG1595///DNA binding	zinc finger CCCH domain-containing protein 29	GO:0005634///nucleus	GO:0003677///DNA binding+++GO:0003700///DNA-binding transcription factor activity+++GO:0046872///metal ion binding	GO:0006355///regulation of transcription, DNA-templated+++GO:0009409///response to cold+++GO:0010200///response to chitin+++GO:0050832///defense response to fungus+++GO:0071456///cellular response to hypoxia		FALSE					31.61	72.2967												90	0.581557		nucl///nucleus
LOC112696886	90.359	0	39	0	PF13359///DDE superfamily endonuclease	0.994424	FALSE	0	1.68033	1.2e-05	0.595122	0.994602	39	2		protein ALP1-like					FALSE					1.74	5.26												8	0.740647		cyto_nucl///cytosol
LOC112723660	89.7692	0	39	0	PF13359///DDE superfamily endonuclease	0.994424	FALSE	0	1.68033	1.2e-05	0.595122	0.994602	39	2		protein ALP1-like					FALSE					1.85	4.57333												8	0.735813		cyto///cytosol
LOC112802922	64.8919	0	37	0	PF00403///Heavy-metal-associated domain	0.994289	FALSE	0	1.69672	9.26e-05	0.589372	0.968468	37	2	COG2608///mercury ion transmembrane transporter activity+++KOG1603///cellular transition metal ion homeostasis	heavy metal-associated isoprenylated plant protein 39		GO:0046872///metal ion binding	GO:0030001///metal ion transport		FALSE	H00096///Defects of toll-like receptor signaling				11.0133	36.0333												42	0.531901		cyto///cytosol
LOC112764075	59	0	36	0	PF00248///Aldo/keto reductase family	0.994222	FALSE	0	1.70492	0.000143	0.586538	0.947619	36	2		NAD(P)H-dependent 6'-deoxychalcone synthase	GO:0005829///cytosol	GO:0004032///alditol:NADP+ 1-oxidoreductase activity+++GO:0008106///alcohol dehydrogenase (NADP+) activity+++GO:0016491///oxidoreductase activity+++GO:0033808///6'-deoxychalcone synthase activity	GO:0009813///flavonoid biosynthetic process		FALSE					0.53	4.39												66	0.483607		extr///extracellular
LOC112728521	73.2581	0	31	0	PF00005///ABC transporter+++PF00664///ABC transporter transmembrane region	0.993886	FALSE	0	1.7459	7.38e-05	0.57277	0.963441	31	2	COG1132///(ABC) transporter+++KOG0054///ATPase activity, coupled to transmembrane movement of substances	ABC transporter C family member 4	GO:0000325///plant-type vacuole+++GO:0005773///vacuole+++GO:0005774///vacuolar membrane+++GO:0005794///Golgi apparatus+++GO:0005829///cytosol+++GO:0005886///plasma membrane+++GO:0009506///plasmodesma+++GO:0016020///membrane+++GO:0016021///integral component of membrane	GO:0005524///ATP binding+++GO:0008559///xenobiotic transmembrane transporting ATPase activity+++GO:0016887///ATPase activity+++GO:0042626///ATPase activity, coupled to transmembrane movement of substances	GO:0009414///response to water deprivation+++GO:0009611///response to wounding+++GO:0009624///response to nematode+++GO:0010118///stomatal movement+++GO:0055085///transmembrane transport		FALSE	H00208///Hyperbilirubinemia+++H02056///Dubin-Johnson syndrome		02010///ABC transporters		5.87333	17.1133												34	0.600476		plas///plasma
LOC112702558	70.1667	0	30	0	PF14541///Xylanase inhibitor C-terminal+++PF14543///Xylanase inhibitor N-terminal	0.993819	FALSE	0	1.7541	0.000134	0.570093	0.937931	30	2		aspartic proteinase PCS1		GO:0004190///aspartic-type endopeptidase activity			FALSE					24.17	115.417												54	0.575137		extr///extracellular

## Sheet: Table S8
Table S8. The topological results and annotation information for hub-gene sets in the green module of "Lanshan" cultivar
Gene ID	NeighborhoodConnectivity	NumberOfDirectedEdges	NumberOfUndirectedEdges	PartnerOfMultiEdgedNodePairs	Pfam Desc	Radiality	selected	SelfLoops	AverageShortestPathLength	BetweennessCentrality	ClosenessCentrality	ClusteringCoefficient	Degree	Eccentricity	Stress	TopologicalCoefficient	Type	WoLF PSORT Desc		EggNOG Desc	Gene Symbol	GeneBank Desc	GO_C Desc	GO_F Desc	GO_P Desc	InterPro Desc	IsSingleNode	KEGG Disease Desc	KEGG Module Desc	KEGG Pathway Desc	KEGG Reaction Desc	S_Cal Average TPM	S_NoCal Average TPM
LOC112696170	19.963	0	27	0	PF03171///2OG-Fe(II) oxygenase superfamily	1	FALSE	0	1	0.0260008	1	0.729345	27	1	190	0.739369	mRNA	nucl///nucleus		ENOG410INB2///No_INFO+++ENOG410YEYR///No_INFO	'LOC112696170'	RNA demethylase ALKBH10B		GO:0003729///mRNA binding+++GO:0032451///demethylase activity+++GO:0046872///metal ion binding+++GO:0051213///dioxygenase activity+++GO:1990931///RNA N6-methyladenosine dioxygenase activity	GO:0006402///mRNA catabolic process+++GO:0010228///vegetative to reproductive phase transition of meristem+++GO:0080167///response to karrikin		FALSE					30.89	15.3567
LOC112715288	19.963	0	27	0	PF00069///Protein kinase domain+++PF00433///Protein kinase C terminal domain	1	FALSE	0	1	0.0260008	1	0.729345	27	1	190	0.739369	mRNA	cyto///cytosol		ENOG410XNPH///No_INFO+++KOG0598///protein serine/threonine kinase activity	'LOC112715288'	serine/threonine-protein kinase AtPK2/AtPK19	GO:0005634///nucleus	GO:0004672///protein kinase activity+++GO:0004674///protein serine/threonine kinase activity+++GO:0005524///ATP binding+++GO:0016301///kinase activity	GO:0006468///protein phosphorylation+++GO:0009408///response to heat+++GO:0009409///response to cold+++GO:0009651///response to salt stress+++GO:0045727///positive regulation of translation+++GO:0071456///cellular response to hypoxia		FALSE					39.8267	22.9933
LOC112695245	19.963	0	27	0	PF00149///Calcineurin-like phosphoesterase	1	FALSE	0	1	0.0260008	1	0.729345	27	1	190	0.739369	mRNA	extr///extracellular		COG1409///acid phosphatase activity+++KOG1432///acid phosphatase activity	'LOC112695245'	probable inactive purple acid phosphatase 29	GO:0005576///extracellular region	GO:0003993///acid phosphatase activity+++GO:0016788///hydrolase activity, acting on ester bonds+++GO:0046872///metal ion binding			FALSE					27.95	16.3133
LOC112712614	19.963	0	27	0	PF00139///Legume lectin domain	1	FALSE	0	1	0.0260008	1	0.729345	27	1	190	0.739369	mRNA	extr///extracellular			'LOC112712614'	mannose-specific lectin CML-2		GO:0005537///mannose binding+++GO:0046872///metal ion binding			FALSE	H00096///Defects of toll-like receptor signaling				9.48667	1.7
LOC112735925	19.963	0	27	0		1	FALSE	0	1	0.0260008	1	0.729345	27	1	190	0.739369											FALSE
LOC112754498	19.963	0	27	0	PF00149///Calcineurin-like phosphoesterase+++PF14008///Iron/zinc purple acid phosphatase-like protein C+++PF16656///Purple acid Phosphatase, N-terminal domain	1	FALSE	0	1	0.0260008	1	0.729345	27	1	190	0.739369	mRNA	mito///mitochondria		COG1409///acid phosphatase activity+++KOG1378///acid phosphatase activity	'LOC112754498'	purple acid phosphatase 22	GO:0005576///extracellular region	GO:0003993///acid phosphatase activity+++GO:0046872///metal ion binding			FALSE					21.43	13.17
LOC112715329	19.963	0	27	0	PF01704///UTP--glucose-1-phosphate uridylyltransferase	1	FALSE	0	1	0.0260008	1	0.729345	27	1	190	0.739369	mRNA	mito///mitochondria		ENOG410IIAB///No_INFO+++ENOG410XTB8///No_INFO	'LOC112715329'	UTP--glucose-1-phosphate uridylyltransferase 3, chloroplastic	GO:0009507///chloroplast	GO:0003983///UTP:glucose-1-phosphate uridylyltransferase activity	GO:0006011///UDP-glucose metabolic process+++GO:0009226///nucleotide-sugar biosynthetic process+++GO:0046506///sulfolipid biosynthetic process		FALSE			00561///Glycerolipid metabolism	R00289///UTP:alpha-D-glucose-1-phosphate uridylyltransferase UTP + D-Glucose 1-phosphate <=> Diphosphate + UDP-glucose	30.28	15.2467
LOC112791182	19.963	0	27	0	PF08711///TFIIS helical bundle-like domain	1	FALSE	0	1	0.0260008	1	0.729345	27	1	190	0.739369	mRNA	cyto///cytosol		ENOG410IF16///No_INFO+++ENOG411201A///No_INFO	'LOC112791182'	probable mediator of RNA polymerase II transcription subunit 26c	GO:0005634///nucleus+++GO:0005829///cytosol	GO:0003746///translation elongation factor activity			FALSE					13.9067	8.82
LOC112770669	19.963	0	27	0		1	FALSE	0	1	0.0260008	1	0.729345	27	1	190	0.739369											FALSE
LOC112801586	20.1923	0	26	0	PF07168///Ureide permease	0.998628	FALSE	0	1.03704	0.0225311	0.964286	0.744615	26	2	166	0.747863	mRNA	plas///plasma		ENOG410IF6S///No_INFO+++ENOG410YFDW///No_INFO	'LOC112801586'	ureide permease 1	GO:0016020///membrane+++GO:0016021///integral component of membrane	GO:0005274///allantoin:proton symporter activity+++GO:0005524///ATP binding+++GO:0015210///uracil transmembrane transporter activity+++GO:0015505///uracil:cation symporter activity	GO:0015720///allantoin transport+++GO:0015857///uracil transport+++GO:0043100///pyrimidine nucleobase salvage		FALSE					34.9633	14.37
LOC112754759	21.5789	0	19	0	PF03171///2OG-Fe(II) oxygenase superfamily	0.989026	FALSE	0	1.2963	0.00403865	0.771429	0.900585	19	2	34	0.79922	mRNA	nucl///nucleus		ENOG410INB2///No_INFO+++ENOG410YEYR///No_INFO	'LOC112754759'	RNA demethylase ALKBH10B		GO:0003729///mRNA binding+++GO:0032451///demethylase activity+++GO:0046872///metal ion binding+++GO:0051213///dioxygenase activity+++GO:1990931///RNA N6-methyladenosine dioxygenase activity	GO:0006402///mRNA catabolic process+++GO:0010228///vegetative to reproductive phase transition of meristem+++GO:0080167///response to karrikin		FALSE					13.71	7.86333
LOC112800909	22.3333	0	18	0		0.987654	FALSE	0	1.33333	0.00127383	0.75	0.960784	18	2	12	0.82716	mRNA	nucl///nucleus		COG5147///RNA polymerase II transcription regulator recruiting activity+++KOG0048///RNA polymerase II transcription regulator recruiting activity	'LOC112800909'	transcription factor MYB124	GO:0005634///nucleus	GO:0003700///DNA-binding transcription factor activity+++GO:0043565///sequence-specific DNA binding	GO:0006355///regulation of transcription, DNA-templated+++GO:0009553///embryo sac development+++GO:0009554///megasporogenesis+++GO:0009629///response to gravity+++GO:0009737///response to abscisic acid+++GO:0010052///guard cell differentiation+++GO:0010235///guard mother cell cytokinesis+++GO:0010376///stomatal complex formation+++GO:0010444///guard mother cell differentiation+++GO:0032875///regu…		FALSE					4.73	1.11667
LOC112750465	22.0556	0	18	0	PF00962///Adenosine/AMP deaminase	0.987654	FALSE	0	1.33333	0.00194075	0.75	0.941176	18	2	18	0.816872	mRNA	E.R.///endoplasmic		COG1816///deaminase activity+++KOG1096///adenosine-phosphate deaminase activity	'LOC112750465'	AMP deaminase	GO:0005634///nucleus+++GO:0005783///endoplasmic reticulum+++GO:0005829///cytosol+++GO:0031307///integral component of mitochondrial outer membrane+++GO:0043231///intracellular membrane-bounded organelle	GO:0003876///AMP deaminase activity+++GO:0005524///ATP binding+++GO:0043424///protein histidine kinase binding+++GO:0046872///metal ion binding	GO:0006188///IMP biosynthetic process+++GO:0009737///response to abscisic acid+++GO:0009793///embryo development ending in seed dormancy+++GO:0032264///IMP salvage+++GO:0046033///AMP metabolic process		FALSE	H00266///Hereditary spastic paraplegia+++H00897///Pontocerebellar hypoplasia+++H02237///AMP deaminase deficiency		00230///Purine metabolism+++01130///Biosynthesis of antibiotics	R00181///AMP aminohydrolase AMP + H2O <=> IMP + Ammonia	8.06667	5.97667
LOC112748252	22.3333	0	18	0	PF03006///Haemolysin-III related	0.987654	FALSE	0	1.33333	0.00127383	0.75	0.960784	18	2	12	0.82716	mRNA	plas///plasma		COG1272///protein, Hemolysin III+++KOG0748///response to hormone	'LOC112748252'	heptahelical transmembrane protein 4	GO:0016021///integral component of membrane	GO:0038023///signaling receptor activity	GO:0009725///response to hormone+++GO:0009744///response to sucrose		FALSE					17.37	4.54333
LOC112762481	22.3333	0	18	0	PF01259///SAICAR synthetase	0.987654	FALSE	0	1.33333	0.00127383	0.75	0.960784	18	2	12	0.82716	mRNA	cyto///cytosol			'LOC112762481'	phosphoribosylaminoimidazole-succinocarboxamide synthase, chloroplastic-like	GO:0009507///chloroplast	GO:0004639///phosphoribosylaminoimidazolesuccinocarboxamide synthase activity+++GO:0005524///ATP binding	GO:0006189///'de novo' IMP biosynthetic process		FALSE		M00048///Inosine monophosphate biosynthesis, PRPP + glutamine => IMP	00230///Purine metabolism+++01130///Biosynthesis of antibiotics	R04591///1-(5-Phosphoribosyl)-5-amino-4-carboxyimidazole:L-aspartate ligase (ADP-forming) ATP + 1-(5-Phospho-D-ribosyl)-5-amino-4-imidazolecarboxylate + L-Aspartate <=> ADP + Orthophosphate + 1-(5'-Phosphoribosyl)-5-amino-4-(N-succinocarboxamide)-imidazole	2.03	0.0133333
LOC112737116	22.6471	0	17	0	PF00160///Cyclophilin type peptidyl-prolyl cis-trans isomerase/CLD	0.986283	FALSE	0	1.37037	0.000787	0.72973	0.970588	17	2	8	0.83878	mRNA	cyto///cytosol			'LOC112737116'	peptidyl-prolyl cis-trans isomerase	GO:0005737///cytoplasm	GO:0003755///peptidyl-prolyl cis-trans isomerase activity	GO:0000413///protein peptidyl-prolyl isomerization+++GO:0006457///protein folding+++GO:0061083///regulation of protein refolding		FALSE					361.037	290.94
LOC112777433	22.8824	0	17	0	PF05705///Eukaryotic protein of unknown function (DUF829)	0.986283	FALSE	0	1.37037	0.000178	0.72973	0.992647	17	2	2	0.847495	mRNA	extr///extracellular			'LOC112777433'	transmembrane protein 53					FALSE					19.5467	8.51
LOC112695327	22.8824	0	17	0	PF00069///Protein kinase domain	0.986283	FALSE	0	1.37037	0.000178	0.72973	0.992647	17	2	2	0.847495	mRNA	mito///mitochondria		ENOG410XQ50///No_INFO+++KOG0663///cyclin-dependent protein serine/threonine kinase activity	'LOC112695327'	cell division control protein 2 homolog B		GO:0004693///cyclin-dependent protein serine/threonine kinase activity+++GO:0005524///ATP binding+++GO:0008353///RNA polymerase II CTD heptapeptide repeat kinase activity			FALSE					9.03	2.60667
LOC112795961	22.8824	0	17	0	PF03162///Tyrosine phosphatase family	0.986283	FALSE	0	1.37037	0.000178	0.72973	0.992647	17	2	2	0.847495	mRNA	extr///extracellular		COG2365///protein tyrosine phosphatase activity+++KOG1572///protein tyrosine phosphatase activity	'LOC112795961'	probable tyrosine-protein phosphatase DSP4	GO:0005737///cytoplasm	GO:0004725///protein tyrosine phosphatase activity	GO:0006952///defense response+++GO:1900424///regulation of defense response to bacterium		FALSE					7.48	1.93
LOC112789211	22.6471	0	17	0	PF00160///Cyclophilin type peptidyl-prolyl cis-trans isomerase/CLD	0.986283	FALSE	0	1.37037	0.000787	0.72973	0.970588	17	2	8	0.83878	mRNA	cyto///cytosol			'LOC112789211'	peptidyl-prolyl cis-trans isomerase		GO:0003755///peptidyl-prolyl cis-trans isomerase activity	GO:0006457///protein folding	IPR002130///Cyclophilin-type peptidyl-prolyl cis-trans isomerase domain+++IPR020892///Cyclophilin-type peptidyl-prolyl cis-trans isomerase, conserved site+++IPR024936///Cyclophilin-type peptidyl-prolyl cis-trans isomerase+++IPR029000///Cyclophilin-like domain superfamily	FALSE					316.903	229.533
LOC112766816	23.0625	0	16	0	PF00067///Cytochrome P450	0.984911	FALSE	0	1.40741	0.000657	0.710526	0.975	16	2	6	0.854167	mRNA	cyto///cytosol		COG2124///cytochrome p450+++KOG0156///iron ion binding	'LOC112766816'	cytochrome P450 82A4	GO:0016020///membrane	GO:0005506///iron ion binding+++GO:0016709///oxidoreductase activity, acting on paired donors, with incorporation or reduction of molecular oxygen, NAD(P)H as one donor, and incorporation of one atom of oxygen+++GO:0020037///heme binding			FALSE					30.5533	14.93
LOC112701209	23.375	0	16	0	PF00481///Protein phosphatase 2C	0.984911	FALSE	0	1.40741	0	0.710526	1	16	2	0	0.865741	mRNA	cyto///cytosol		COG0631///protein serine/threonine phosphatase activity+++KOG0698///protein serine/threonine phosphatase activity	'LOC112701209'	probable protein phosphatase 2C 27		GO:0004722///protein serine/threonine phosphatase activity+++GO:0004724///magnesium-dependent protein serine/threonine phosphatase activity+++GO:0046872///metal ion binding			FALSE					25.9033	9.58667
LOC112711520	23.1875	0	16	0	PF00782///Dual specificity phosphatase, catalytic domain+++PF16561///Glycogen recognition site of AMP-activated protein kinase	0.984911	FALSE	0	1.40741	0.000393	0.710526	0.983333	16	2	4	0.858796	mRNA	mito///mitochondria			'LOC112711520'	phosphoglucan phosphatase DSP4, amyloplastic	GO:0005634///nucleus+++GO:0009501///amyloplast	GO:0008138///protein tyrosine/serine/threonine phosphatase activity+++GO:0019203///carbohydrate phosphatase activity	GO:0005982///starch metabolic process+++GO:0007623///circadian rhythm		FALSE	H00810///Progressive myoclonic epilepsy+++H01601///Anaplastic large-cell lymphoma+++H01892///Peripheral T cell lymphoma+++H01994///Lafora disease				46.0867	27.1833
LOC112776736	23.375	0	16	0	PF00069///Protein kinase domain	0.984911	FALSE	0	1.40741	0	0.710526	1	16	2	0	0.865741	mRNA	cyto///cytosol		ENOG410XRMJ///No_INFO+++KOG0032///protein serine/threonine kinase activity	'LOC112776736'	phosphoenolpyruvate carboxylase kinase 1	GO:0005634///nucleus+++GO:0005737///cytoplasm	GO:0004674///protein serine/threonine kinase activity+++GO:0005516///calmodulin binding+++GO:0005524///ATP binding+++GO:0009931///calcium-dependent protein serine/threonine kinase activity	GO:0009416///response to light stimulus+++GO:0018105///peptidyl-serine phosphorylation+++GO:0035556///intracellular signal transduction+++GO:0046777///protein autophosphorylation+++GO:0046898///response to cycloheximide		FALSE					6.34	1.14333
LOC112701846	23.6667	0	15	0	PF00067///Cytochrome P450	0.983539	FALSE	0	1.44444	0.00019	0.692308	0.990476	15	2	2	0.876543	mRNA	E.R.///endoplasmic		COG2124///cytochrome p450+++KOG0156///iron ion binding	'LOC112701846'	cytochrome P450 71D10-like	GO:0016020///membrane	GO:0005506///iron ion binding+++GO:0016709///oxidoreductase activity, acting on paired donors, with incorporation or reduction of molecular oxygen, NAD(P)H as one donor, and incorporation of one atom of oxygen+++GO:0020037///heme binding			FALSE					543.843	385.713
LOC112800727	23	0	15	0	PF01263///Aldose 1-epimerase	0.983539	FALSE	0	1.44444	0.00019	0.692308	0.990476	15	2	2	0.851852	mRNA	mito///mitochondria			'LOC112800727'	putative glucose-6-phosphate 1-epimerase		GO:0030246///carbohydrate binding+++GO:0047938///glucose-6-phosphate 1-epimerase activity	GO:0005975///carbohydrate metabolic process		FALSE			00010///Glycolysis / Gluconeogenesis+++01130///Biosynthesis of antibiotics	R02739///alpha-D-Glucose 6-phosphate ketol-isomerase alpha-D-Glucose 6-phosphate <=> beta-D-Glucose 6-phosphate	60.8333	41.6367
LOC112751431	24.4286	0	14	0		0.982167	FALSE	0	1.48148	0.000777	0.675	0.967033	14	2	6	0.904762											FALSE
LOC112737294	24.7692	0	13	0	PF00149///Calcineurin-like phosphoesterase+++PF14008///Iron/zinc purple acid phosphatase-like protein C+++PF16656///Purple acid Phosphatase, N-terminal domain+++PF17808///Fn3-like domain from Purple Acid Phosphatase	0.980796	FALSE	0	1.51852	0	0.658537	1	13	2	0	0.917379	mRNA	extr///extracellular		COG1409///acid phosphatase activity+++KOG1378///acid phosphatase activity	'LOC112737294'	probable inactive purple acid phosphatase 27	GO:0005576///extracellular region	GO:0003993///acid phosphatase activity+++GO:0046872///metal ion binding			FALSE					10.12	4.99667

## Sheet: Table S9
Table S9. The gene expression modes for the genes annotated to secondary metabolites
Gene ID	Type	log2 (L_Cal / L_NoCal)	GeneBank Desc	Pfam Desc	EggNOG Desc	InterPro Desc	WoLF PSORT Desc	UniProt Desc	L_NoCal Average TPM	L_Cal Average TPM
LOC112737218	mRNA	-1.34387	chalcone synthase	PF00195///Chalcone and stilbene synthases, N-terminal domain+++PF02797///Chalcone and stilbene synthases, C-terminal domain			cyto///cytosol		12.1867	3.84667
LOC112741587	mRNA	-1.86853	chalcone synthase	PF00195///Chalcone and stilbene synthases, N-terminal domain+++PF02797///Chalcone and stilbene synthases, C-terminal domain		IPR001099///Chalcone/stilbene synthase, N-terminal+++IPR011141///Polyketide synthase, type III+++IPR012328///Chalcone/stilbene synthase, C-terminal+++IPR016039///Thiolase-like+++IPR018088///Chalcone/stilbene synthase, active site	cyto///cytosol		7.73667	1.7
LOC112749796	mRNA	-1.18201	chalcone synthase 6-like	PF00195///Chalcone and stilbene synthases, N-terminal domain+++PF02797///Chalcone and stilbene synthases, C-terminal domain			cyto///cytosol		15.2933	5.32667
LOC112749797	mRNA	-2.3142	chalcone synthase 6-like	PF00195///Chalcone and stilbene synthases, N-terminal domain+++PF02797///Chalcone and stilbene synthases, C-terminal domain			cyto///cytosol		24.19	3.88
LOC112789292	mRNA	-1.0958	chalcone synthase	PF00195///Chalcone and stilbene synthases, N-terminal domain+++PF02797///Chalcone and stilbene synthases, C-terminal domain			cyto///cytosol		17.5167	6.55667
LOC112790504	mRNA	-3.01731	stilbene synthase 3-like	PF00195///Chalcone and stilbene synthases, N-terminal domain+++PF02797///Chalcone and stilbene synthases, C-terminal domain		IPR001099///Chalcone/stilbene synthase, N-terminal+++IPR011141///Polyketide synthase, type III+++IPR012328///Chalcone/stilbene synthase, C-terminal+++IPR016039///Thiolase-like+++IPR018088///Chalcone/stilbene synthase, active site	cyto///cytosol		2.09333	0.203333
LOC112794644	mRNA	-2.05917	chalcone synthase 4-like	PF00195///Chalcone and stilbene synthases, N-terminal domain+++PF02797///Chalcone and stilbene synthases, C-terminal domain			cyto///cytosol		7.47333	1.44
LOC112796272	mRNA	-3.13318	stilbene synthase 3-like	PF00195///Chalcone and stilbene synthases, N-terminal domain+++PF02797///Chalcone and stilbene synthases, C-terminal domain			cyto///cytosol		3.46	0.303333
LOC112796274	mRNA	-2.69648	stilbene synthase 3-like	PF00195///Chalcone and stilbene synthases, N-terminal domain+++PF02797///Chalcone and stilbene synthases, C-terminal domain		IPR001099///Chalcone/stilbene synthase, N-terminal+++IPR011141///Polyketide synthase, type III+++IPR012328///Chalcone/stilbene synthase, C-terminal+++IPR016039///Thiolase-like+++IPR018088///Chalcone/stilbene synthase, active site	cyto///cytosol	[Q45L50_ARAHY|Unreviewed]SubName: Full=Resveratrol synthase 3 {ECO:0000313|EMBL:AAZ32262.1};+++[Q9M5L3_ARAHY|Unreviewed]SubName: Full=Resveratrol synthase {ECO:0000313|EMBL:AAF71254.1}; EC=2.3.1.95 {ECO:0000313|EMBL:AAF71254.1};+++[Q9M5L4_ARAHY|Unreviewed]SubName: Full=Resveratrol synthase 3 {ECO:0000313|EMBL:AAF71253.1}; EC=2.3.1.95 {ECO:0000313|EMBL:AAF71253.1};	4.41333	0.533333
LOC112801347	mRNA	-1.94578	chalcone synthase 6	PF00195///Chalcone and stilbene synthases, N-terminal domain+++PF02797///Chalcone and stilbene synthases, C-terminal domain		IPR001099///Chalcone/stilbene synthase, N-terminal+++IPR011141///Polyketide synthase, type III+++IPR012328///Chalcone/stilbene synthase, C-terminal+++IPR016039///Thiolase-like+++IPR018088///Chalcone/stilbene synthase, active site	cyto///cytosol	[A0A0K0KBF8_ARAHY|Unreviewed]SubName: Full=Chalcone synthase {ECO:0000313|EMBL:AID59202.1};+++[Q84XA8_ARAHY|Unreviewed]SubName: Full=Chalcone synthase {ECO:0000313|EMBL:AAO32821.1};	12.82	2.6
LOC112801348	mRNA	-1.46912	chalcone synthase 6	PF00195///Chalcone and stilbene synthases, N-terminal domain+++PF02797///Chalcone and stilbene synthases, C-terminal domain			cyto///cytosol		32.4933	9.18
LOC112712326	mRNA	-1.7314	chalcone--flavonone isomerase 1A	PF02431///Chalcone-flavanone isomerase	ENOG410IJZH///No_INFO+++ENOG410YEUK///No_INFO		cysk///cytoskeleton		23.1567	5.46333
LOC112741795	mRNA	-1.2151	vacuolar-sorting receptor 6	PF02225///PA domain	ENOG410IHDN///No_INFO+++ENOG41105IF///No_INFO		plas///plasma		96.72	32.53
LOC112796480	mRNA	-1.03301	vacuolar-sorting receptor 6	PF02225///PA domain	ENOG410IHDN///No_INFO+++ENOG41105IF///No_INFO		extr///extracellular		98.9167	38.0533
LOC112712326	mRNA	-1.7314	chalcone--flavonone isomerase 1A	PF02431///Chalcone-flavanone isomerase	ENOG410IJZH///No_INFO+++ENOG410YEUK///No_INFO		cysk///cytoskeleton		23.1567	5.46333
LOC112741795	mRNA	-1.2151	vacuolar-sorting receptor 6	PF02225///PA domain	ENOG410IHDN///No_INFO+++ENOG41105IF///No_INFO		plas///plasma		96.72	32.53
LOC112796480	mRNA	-1.03301	vacuolar-sorting receptor 6	PF02225///PA domain	ENOG410IHDN///No_INFO+++ENOG41105IF///No_INFO		extr///extracellular		98.9167	38.0533
LOC112733554	mRNA	-2.37999	2-hydroxyisoflavanone synthase	PF00067///Cytochrome P450			E.R.///endoplasmic		11.6867	1.79333
LOC112791520	mRNA	-2.09779	2-hydroxyisoflavanone synthase	PF00067///Cytochrome P450			E.R.///endoplasmic		10.1633	1.9
LOC112720547	mRNA	-2.72415	cytochrome P450 81E8	PF00067///Cytochrome P450			E.R.///endoplasmic		2.29	0.28
LOC112741792	mRNA	-2.20868	isoflavone 2'-hydroxylase	PF00067///Cytochrome P450			cyto///cytosol		9.65	1.63667
LOC112792439	mRNA	-2.64791	isoflavone 2'-hydroxylase-like	PF00067///Cytochrome P450			E.R.///endoplasmic		1.59667	0.21
LOC112796477	mRNA	-1.91721	isoflavone 2'-hydroxylase	PF00067///Cytochrome P450			cyto///cytosol		7.47	1.54667
LOC112799808	mRNA	-2.64625	cytochrome P450 81E8	PF00067///Cytochrome P450			mito///mitochondria		3.08	0.386667
LOC112800538	mRNA	-1.43255	cytochrome P450 81E8	PF00067///Cytochrome P450			E.R.///endoplasmic		7.77	2.29

## Sheet: Supplementary Figure Legends
Supplementray Figure Legends
Figure S1. The weighted co-expression network analysis (WGCNA) showing clustered gene modules identified for two cultivars.
Figure S2. The relationship between gene modules and transcriptomic samples in two peanut cultivars under different calcium treatments.
